# Supplementary material for: Coordination-cage binding and catalysed hydrolysis of organophosphorus chemical warfare agent simulants
Source: RSC Adv. 2024 Aug 19;14(36):26032–42. doi: 10.1039/d4ra04705b (PMC11331485; doi:10.1039/d4ra04705b)
Supplement: RA-014-D4RA04705B-s002 [file RA-014-D4RA04705B-s002.cif]

# Supplementary Information (SI) for RSC Advances.
# This journal is © The Royal Society of Chemistry 2024

####################################################################### 
# 
# This file contains crystal structure data downloaded from the 
# Cambridge Structural Database (CSD) hosted by the Cambridge 
# Crystallographic Data Centre (CCDC).
# 
# Full information about CCDC data access policies and citation 
# guidelines are available at http://www.ccdc.cam.ac.uk/access/V1 
# 
# Audit and citation data items may have been added by the CCDC. 
# Please retain this information to preserve the provenance of 
# this file and to allow appropriate attribution of the data. 
# 
#######################################################################

data_dmwms-2v2-367_jh21
_database_code_depnum_ccdc_archive 'CCDC 2366303'
_audit_update_record             
;
2024-06-27 deposited with the CCDC.	2024-08-14 downloaded from the CCDC.
;
_audit_creation_date             2024-03-25
_audit_creation_method           
;
Olex2 1.5
(compiled 2024.02.16 svn.r378c4104 for OlexSys, GUI svn.r6928)
;
_shelx_SHELXL_version_number     2019/3
_chemical_name_common            ?
_chemical_name_systematic        ?
_chemical_formula_moiety         
'C336 H264 Co8 N72, 3.394(C7 H8 O3 S), 13(B F4), 1.549(C H4 O), 1[CH4O], 3[CH4O], 3[BF4], 16[CH4O]'
_chemical_formula_sum            'C381.31 H377.35 B16 Co8 F64 N72 O31.73 S3.39'
_chemical_formula_weight         8445.47
_chemical_melting_point          ?
loop_
_atom_type_symbol
_atom_type_description
_atom_type_scat_dispersion_real
_atom_type_scat_dispersion_imag
_atom_type_scat_source
C C 0.0032 0.0015 'International Tables Vol C Tables 4.2.6.8 and 6.1.1.4'
H H 0.0000 0.0000 'International Tables Vol C Tables 4.2.6.8 and 6.1.1.4'
B B 0.0013 0.0006 'International Tables Vol C Tables 4.2.6.8 and 6.1.1.4'
Co Co 0.3538 0.9121 'International Tables Vol C Tables 4.2.6.8 and 6.1.1.4'
F F 0.0167 0.0096 'International Tables Vol C Tables 4.2.6.8 and 6.1.1.4'
N N 0.0060 0.0030 'International Tables Vol C Tables 4.2.6.8 and 6.1.1.4'
O O 0.0108 0.0057 'International Tables Vol C Tables 4.2.6.8 and 6.1.1.4'
S S 0.1181 0.1169 'International Tables Vol C Tables 4.2.6.8 and 6.1.1.4'

_shelx_space_group_comment       
;
The symmetry employed for this shelxl refinement is uniquely defined
by the following loop, which should always be used as a source of
symmetry information in preference to the above space-group names.
They are only intended as comments.
;
_space_group_crystal_system      monoclinic
_space_group_IT_number           15
_space_group_name_H-M_alt        'C 1 2/c 1'
_space_group_name_Hall           '-C 2yc'
loop_
_space_group_symop_operation_xyz
'x, y, z'
'-x, y, -z+1/2'
'x+1/2, y+1/2, z'
'-x+1/2, y+1/2, -z+1/2'
'-x, -y, -z'
'x, -y, z-1/2'
'-x+1/2, -y+1/2, -z'
'x+1/2, -y+1/2, z-1/2'

_cell_length_a                   33.49900(18)
_cell_length_b                   29.42340(18)
_cell_length_c                   39.9273(2)
_cell_angle_alpha                90
_cell_angle_beta                 95.3390(5)
_cell_angle_gamma                90
_cell_volume                     39183.8(4)
_cell_formula_units_Z            4
_cell_measurement_reflns_used    82603
_cell_measurement_temperature    100
_cell_measurement_theta_max      30.29565221694737
_cell_measurement_theta_min      0.9842384359263365
_shelx_estimated_absorpt_T_max   0.988
_shelx_estimated_absorpt_T_min   0.979
_exptl_absorpt_coefficient_mu    0.419
_exptl_absorpt_correction_T_max  1.0
_exptl_absorpt_correction_T_min  0.9787489916302577
_exptl_absorpt_correction_type   empirical
_exptl_absorpt_process_details   
;
CCP4 7.1.003: AIMLESS, version 0.7.4 : 13/12/18
Scaling & analysis of unmerged intensities, absorption correction using spherical harmonics
;
_exptl_absorpt_special_details   ?
_exptl_crystal_colour            'clear light orange'
_exptl_crystal_colour_lustre     clear
_exptl_crystal_colour_modifier   light
_exptl_crystal_colour_primary    orange
_exptl_crystal_density_diffrn    1.432
_exptl_crystal_density_meas      ?
_exptl_crystal_density_method    ?
_exptl_crystal_description       block
_exptl_crystal_F_000             17397
_exptl_crystal_preparation       
'Crystal was grown in methanol solvothermally. Crystal was soaked in a solution of phenyl methanesulfonate in methanolic mother liquor (from the solvothermal crystals growth) for 24 hours. Crystals were transferred to Fomblin oil before a crystal was mounted on a MiteGen Microloop and flash frozen under liquid nitrogen for storage.'
_exptl_crystal_size_max          0.05
_exptl_crystal_size_mid          0.04
_exptl_crystal_size_min          0.03
_exptl_transmission_factor_max   ?
_exptl_transmission_factor_min   ?
_diffrn_reflns_av_R_equivalents  0.0730
_diffrn_reflns_av_unetI/netI     0.0679
_diffrn_reflns_Laue_measured_fraction_full 0.997
_diffrn_reflns_Laue_measured_fraction_max 0.998
_diffrn_reflns_limit_h_max       48
_diffrn_reflns_limit_h_min       -48
_diffrn_reflns_limit_k_max       42
_diffrn_reflns_limit_k_min       -42
_diffrn_reflns_limit_l_max       57
_diffrn_reflns_limit_l_min       -57
_diffrn_reflns_number            334362
_diffrn_reflns_point_group_measured_fraction_full 0.997
_diffrn_reflns_point_group_measured_fraction_max 0.998
_diffrn_reflns_theta_full        24.415
_diffrn_reflns_theta_max         29.947
_diffrn_reflns_theta_min         0.996
_diffrn_ambient_temperature      100.00
_diffrn_detector_area_resol_mean ?
_diffrn_detector_type            'Dectris PILATUS 2M'
_diffrn_measured_fraction_theta_full 0.997
_diffrn_measured_fraction_theta_max 0.998
_diffrn_measurement_device       'Fixed \c 3-circle diffractometer'
_diffrn_measurement_device_type  'Fluid Film Devices'
_diffrn_measurement_method       'shutterless scans'
_diffrn_measurement_specimen_support 'MiTeGen MicroMount'
_diffrn_radiation_type           ?
_diffrn_radiation_wavelength     0.6889
_diffrn_source                   ?
_diffrn_source_details           'Allan et al. (2017)'
_reflns_Friedel_coverage         0.000
_reflns_Friedel_fraction_full    .
_reflns_Friedel_fraction_max     .
_reflns_number_gt                33123
_reflns_number_total             62330
_reflns_special_details          
;
 Reflections were merged by SHELXL according to the crystal
 class for the calculation of statistics and refinement.
 
 Structure factors included contributions from the .fab file.
 
 _reflns_Friedel_fraction is defined as the number of unique
 Friedel pairs measured divided by the number that would be
 possible theoretically, ignoring centric projections and
 systematic absences.
;
_reflns_threshold_expression     'I > 2\s(I)'
_computing_cell_refinement       
'DIALS 2theta refinement, DIALS 3.1.2-gc563cd297-release'
_computing_data_collection       'GDA - generic data acquisition software'
_computing_data_reduction        
;
aimless (Evans, P. R. and Murshudov, G. N., 2013)
ccp4 (Winn, M. D. et al., 2011)
DIALS 3.1.2-gc563cd297-release (Winter, G. et al., 2018)
pointless (Evans, P., 2006)
XIA2 0.7.90-g7281562a-dials-3.1 (Winter, G., 2010)
;
_computing_molecular_graphics    'Olex2 1.5 (Dolomanov et al., 2009)'
_computing_publication_material  'Olex2 1.5 (Dolomanov et al., 2009)'
_computing_structure_refinement  'SHELXL 2019/3 (Sheldrick, 2015)'
_computing_structure_solution    'SHELXT  (Sheldrick, 2015)'
_refine_diff_density_max         1.286
_refine_diff_density_min         -0.923
_refine_diff_density_rms         0.090
_refine_ls_extinction_coef       .
_refine_ls_extinction_method     none
_refine_ls_goodness_of_fit_ref   1.004
_refine_ls_hydrogen_treatment    constr
_refine_ls_matrix_type           full
_refine_ls_number_parameters     2648
_refine_ls_number_reflns         62330
_refine_ls_number_restraints     6420
_refine_ls_R_factor_all          0.1192
_refine_ls_R_factor_gt           0.0741
_refine_ls_restrained_S_all      1.017
_refine_ls_shift/su_max          0.003
_refine_ls_shift/su_mean         0.000
_refine_ls_structure_factor_coef Fsqd
_refine_ls_weighting_details     
'w=1/[\s^2^(Fo^2^)+(0.1553P)^2^] where P=(Fo^2^+2Fc^2^)/3'
_refine_ls_weighting_scheme      calc
_refine_ls_wR_factor_gt          0.2337
_refine_ls_wR_factor_ref         0.2568
_refine_special_details          SQUEEZE
_olex2_refinement_description    
;
1. Fixed Uiso
 At 1.2 times of:
  All C(H) groups, All C(H,H) groups
 At 1.5 times of:
  All C(H,H,H) groups, All O(H) groups
2. Restrained distances
 B61Z-F64Z = B61Z-F65Z = B61Z-F63Z = B61Z-F62Z
 1.42 with sigma of 0.02
 S18I-C21I
 1.81 with sigma of 0.02
 O17H-C21H
 2.64 with sigma of 0.02
 O17G-O19G = O19G-O20G
 2.32 with sigma of 0.01
 S18G-C21G
 1.81 with sigma of 0.01
 C11S-O12S
 1.43 with sigma of 0.01
 C21S-O22S
 1.43 with sigma of 0.01
 O19H-O17H \\sim O17H-O20H
 with sigma of 0.02
 O20I-C21I \\sim C21I-O19I
 with sigma of 0.02
 O19H-C21H \\sim C21H-O20H
 with sigma of 0.02
 O19H-S18H \\sim S18H-O20H
 with sigma of 0.02
 O19I-O17I \\sim O17I-O20I
 with sigma of 0.02
 B61Z-F64Z \\sim B61Z-F65Z \\sim B61Z-F63Z \\sim B61Z-F62Z
 with sigma of 0.02
 O20I-S18I \\sim S18I-O19I
 with sigma of 0.02
 O19G-C21G \\sim C21G-O20G
 with sigma of 0.02
 F64Z-F65Z \\sim F65Z-F63Z \\sim F63Z-F62Z \\sim F62Z-F64Z \\sim F65Z-F62Z
\\sim F64Z-F63Z
 with sigma of 0.04
 O19G-O17G \\sim O17G-O20G
 with sigma of 0.01
 O19G-S18G \\sim S18G-O20G
 with sigma of 0.02
3. Restrained planarity
 O17I, C11I, C16I, C12I
 with sigma of 0.1
 O17H, C11H, C12H, C16H
 with sigma of 0.1
 O17G, C11G, C16G, C12G
 with sigma of 0.1
4. Uiso/Uaniso restraints and constraints
N11A \\sim C12A \\sim C13A \\sim C14A \\sim C15A \\sim C16A \\sim N21A \\sim
N22A \\sim C23A \\sim C24A \\sim C25A \\sim C26A \\sim N31A \\sim C32A \\sim
C33A \\sim C34A \\sim C35A \\sim C36A \\sim N41A \\sim N42A \\sim C43A \\sim
C44A \\sim C45A \\sim C46A \\sim C51A \\sim C52A \\sim C53A \\sim C54A \\sim
C55A \\sim C56A \\sim C61A \\sim C62A \\sim C63A \\sim C64A \\sim N11B \\sim
C12B \\sim C13B \\sim C14B \\sim C15B \\sim C16B \\sim N21B \\sim N22B \\sim
C23B \\sim C24B \\sim C25B \\sim C26B \\sim N31B \\sim C32B \\sim C33B \\sim
C34B \\sim C35B \\sim C36B \\sim N41B \\sim N42B \\sim C43B \\sim C44B \\sim
C45B \\sim C46B \\sim C51B \\sim C52B \\sim C53B \\sim C54B \\sim C55B \\sim
C56B \\sim C61B \\sim C62B \\sim C63B \\sim C64B \\sim N11C \\sim C12C \\sim
C13C \\sim C14C \\sim C15C \\sim C16C \\sim N21C \\sim N22C \\sim C23C \\sim
C24C \\sim C25C \\sim C26C \\sim N31C \\sim C32C \\sim C33C \\sim C34C \\sim
C35C \\sim C36C \\sim N41C \\sim N42C \\sim C43C \\sim C44C \\sim C45C \\sim
C46C \\sim C51C \\sim C52C \\sim C53C \\sim C54C \\sim C55C \\sim C56C \\sim
C61C \\sim C62C \\sim C63C \\sim C64C \\sim N11D \\sim C12D \\sim C13D \\sim
C14D \\sim C15D \\sim C16D \\sim N21D \\sim N22D \\sim C23D \\sim C24D \\sim
C25D \\sim C26D \\sim N31D \\sim C32D \\sim C33D \\sim C34D \\sim C35D \\sim
C36D \\sim N41D \\sim N42D \\sim C43D \\sim C44D \\sim C45D \\sim C46D \\sim
C51D \\sim C52D \\sim C53D \\sim C54D \\sim C55D \\sim C56D \\sim C61D \\sim
C62D \\sim C63D \\sim C64D \\sim N11E \\sim C12E \\sim C13E \\sim C14E \\sim
C15E \\sim C16E \\sim N21E \\sim N22E \\sim C23E \\sim C24E \\sim C25E \\sim
C26E \\sim N31E \\sim C32E \\sim C33E \\sim C34E \\sim C35E \\sim C36E \\sim
N41E \\sim N42E \\sim C43E \\sim C44E \\sim C45E \\sim C46E \\sim C51E \\sim
C52E \\sim C53E \\sim C54E \\sim C55E \\sim C56E \\sim C61E \\sim C62E \\sim
C63E \\sim C64E \\sim N11F \\sim C12F \\sim C13F \\sim C14F \\sim C15F \\sim
C16F \\sim N21F \\sim N22F \\sim C23F \\sim C24F \\sim C25F \\sim C26F \\sim
N31F \\sim C32F \\sim C33F \\sim C34F \\sim C35F \\sim C36F \\sim N41F \\sim
N42F \\sim C43F \\sim C44F \\sim C45F \\sim C46F \\sim C51F \\sim C52F \\sim
C53F \\sim C54F \\sim C55F \\sim C56F \\sim C61F \\sim C62F \\sim C63F \\sim
C64F \\sim S18H \\sim O17H \\sim C11H \\sim C16H \\sim C15H \\sim C14H \\sim
C13H \\sim C12H \\sim O19H \\sim O20H \\sim C21H \\sim S18I \\sim O17I \\sim
C11I \\sim C16I \\sim C15I \\sim C14I \\sim C13I \\sim C12I \\sim O20I \\sim
O19I \\sim C21I \\sim S18G \\sim O17G \\sim C11G \\sim C16G \\sim C15G \\sim
C14G \\sim C13G \\sim C12G \\sim O19G \\sim O20G \\sim C21G \\sim B11X \\sim
F14X \\sim F12X \\sim F15X \\sim F13X \\sim B41X \\sim F43X \\sim F45X \\sim
F42X \\sim F44X \\sim B41Y \\sim F44Y \\sim F45Y \\sim F43Y \\sim F42Y \\sim
B21X \\sim F25X \\sim F23X \\sim F24X \\sim F22X \\sim B51Y \\sim F55Y \\sim
F52Y \\sim F53Y \\sim F54Y \\sim B61X \\sim F62X \\sim F63X \\sim F64X \\sim
F65X \\sim B61Y \\sim F63Y \\sim F65Y \\sim F62Y \\sim F64Y \\sim B51X \\sim
F53X \\sim F54X \\sim F52X \\sim F55X \\sim B31X \\sim F35X \\sim F32X \\sim
F33X \\sim F34X \\sim B71X \\sim F74X \\sim F72X \\sim F73X: within 2A with
sigma of 0.04 and sigma for terminal atoms of 0.08 within 2A
B61Z \\sim F64Z \\sim F65Z \\sim F63Z \\sim F62Z: within 2A with sigma of 0.04
and sigma for terminal atoms of 0.08 within 2A
Uanis(C21S) = Uanis(O22S)
Uanis(C11S) = Uanis(O12S)
5. Rigid body (RIGU) restrains
 N11A, C12A, C13A, C14A, C15A, C16A, N21A, N22A, C23A, C24A, C25A, C26A, N31A,
 C32A, C33A, C34A, C35A, C36A, N41A, N42A, C43A, C44A, C45A, C46A, C51A, C52A,
 C53A, C54A, C55A, C56A, C61A, C62A, C63A, C64A, N11B, C12B, C13B, C14B, C15B,
 C16B, N21B, N22B, C23B, C24B, C25B, C26B, N31B, C32B, C33B, C34B, C35B, C36B,
 N41B, N42B, C43B, C44B, C45B, C46B, C51B, C52B, C53B, C54B, C55B, C56B, C61B,
 C62B, C63B, C64B, N11C, C12C, C13C, C14C, C15C, C16C, N21C, N22C, C23C, C24C,
 C25C, C26C, N31C, C32C, C33C, C34C, C35C, C36C, N41C, N42C, C43C, C44C, C45C,
 C46C, C51C, C52C, C53C, C54C, C55C, C56C, C61C, C62C, C63C, C64C, N11D, C12D,
 C13D, C14D, C15D, C16D, N21D, N22D, C23D, C24D, C25D, C26D, N31D, C32D, C33D,
 C34D, C35D, C36D, N41D, N42D, C43D, C44D, C45D, C46D, C51D, C52D, C53D, C54D,
 C55D, C56D, C61D, C62D, C63D, C64D, N11E, C12E, C13E, C14E, C15E, C16E, N21E,
 N22E, C23E, C24E, C25E, C26E, N31E, C32E, C33E, C34E, C35E, C36E, N41E, N42E,
 C43E, C44E, C45E, C46E, C51E, C52E, C53E, C54E, C55E, C56E, C61E, C62E, C63E,
 C64E, N11F, C12F, C13F, C14F, C15F, C16F, N21F, N22F, C23F, C24F, C25F, C26F,
 N31F, C32F, C33F, C34F, C35F, C36F, N41F, N42F, C43F, C44F, C45F, C46F, C51F,
 C52F, C53F, C54F, C55F, C56F, C61F, C62F, C63F, C64F, S18H, O17H, C11H, C16H,
 C15H, C14H, C13H, C12H, O19H, O20H, C21H, S18I, O17I, C11I, C16I, C15I, C14I,
 C13I, C12I, O20I, O19I, C21I, S18G, O17G, C11G, C16G, C15G, C14G, C13G, C12G,
 O19G, O20G, C21G, B11X, F14X, F12X, F15X, F13X, B41X, F43X, F45X, F42X, F44X,
 B41Y, F44Y, F45Y, F43Y, F42Y, B21X, F25X, F23X, F24X, F22X, B51Y, F55Y, F52Y,
 F53Y, F54Y, B61X, F62X, F63X, F64X, F65X, B61Y, F63Y, F65Y, F62Y, F64Y, B51X,
 F53X, F54X, F52X, F55X, B31X, F35X, F32X, F33X, F34X, B71X, F74X, F72X, F73X
 with sigma for 1-2 distances of 0.004 and sigma for 1-3 distances of 0.004
 B61Z, F64Z, F65Z, F63Z, F62Z
 with sigma for 1-2 distances of 0.004 and sigma for 1-3 distances of 0.004
6. Same fragment restrains
{N11A, C12A, C13A, C14A, C15A, C16A} sigma for 1-2: 0.02, 1-3: 0.04
as in
{N31A, C32A, C33A, C34A, C35A, C36A}
{N11A, C12A, C13A, C14A, C15A, C16A} sigma for 1-2: 0.02, 1-3: 0.04
as in
{N11B, C12B, C13B, C14B, C15B, C16B}
{B11X, F14X, F12X, F15X} sigma for 1-2: 0.02, 1-3: 0.04
as in
{B71X, F74X, F72X, F73X}
{N21A, N22A, C23A, C24A, C25A} sigma for 1-2: 0.02, 1-3: 0.04
as in
{N41A, N42A, C43A, C44A, C45A}
{C51A, C52A, C53A, C54A, C55A, C56A, C61A, C62A, C63A, C64A} sigma for 1-2:
0.02, 1-3: 0.04
as in
{C51B, C52B, C53B, C54B, C55B, C56B, C61B, C62B, C63B, C64B}
{N11A, C12A, C13A, C14A, C15A, C16A} sigma for 1-2: 0.02, 1-3: 0.04
as in
{N31B, C32B, C33B, C34B, C35B, C36B}
{N21A, N22A, C23A, C24A, C25A} sigma for 1-2: 0.02, 1-3: 0.04
as in
{N41D, N42D, C43D, C44D, C45D}
{N21A, N22A, C23A, C24A, C25A} sigma for 1-2: 0.02, 1-3: 0.04
as in
{N41B, N42B, C43B, C44B, C45B}
{B11X, F14X, F12X, F15X, F13X} sigma for 1-2: 0.02, 1-3: 0.04
as in
{B61X, F62X, F63X, F64X, F65X}
{N11A, C12A, C13A, C14A, C15A, C16A} sigma for 1-2: 0.02, 1-3: 0.04
as in
{N11C, C12C, C13C, C14C, C15C, C16C}
{N11A, C12A, C13A, C14A, C15A, C16A} sigma for 1-2: 0.02, 1-3: 0.04
as in
{N11D, C12D, C13D, C14D, C15D, C16D}
{N21A, N22A, C23A, C24A, C25A} sigma for 1-2: 0.02, 1-3: 0.04
as in
{N21C, N22C, C23C, C24C, C25C}
{B11X, F14X, F12X, F15X, F13X} sigma for 1-2: 0.02, 1-3: 0.04
as in
{B51X, F53X, F54X, F52X, F55X}
{N21A, N22A, C23A, C24A, C25A} sigma for 1-2: 0.02, 1-3: 0.04
as in
{N41C, N42C, C43C, C44C, C45C}
{C51A, C52A, C53A, C54A, C55A, C56A, C61A, C62A, C63A, C64A} sigma for 1-2:
0.02, 1-3: 0.04
as in
{C51E, C52E, C53E, C54E, C55E, C56E, C61E, C62E, C63E, C64E}
{C51A, C52A, C53A, C54A, C55A, C56A, C61A, C62A, C63A, C64A} sigma for 1-2:
0.02, 1-3: 0.04
as in
{C51C, C52C, C53C, C54C, C55C, C56C, C61C, C62C, C63C, C64C}
{N21A, N22A, C23A, C24A, C25A} sigma for 1-2: 0.02, 1-3: 0.04
as in
{N21E, N22E, C23E, C24E, C25E}
{N21A, N22A, C23A, C24A, C25A} sigma for 1-2: 0.02, 1-3: 0.04
as in
{N21D, N22D, C23D, C24D, C25D}
{B11X, F14X, F12X, F15X, F13X} sigma for 1-2: 0.02, 1-3: 0.04
as in
{B41X, F43X, F45X, F42X, F44X}
{N11A, C12A, C13A, C14A, C15A, C16A} sigma for 1-2: 0.02, 1-3: 0.04
as in
{N31D, C32D, C33D, C34D, C35D, C36D}
{B11X, F14X, F12X, F15X, F13X} sigma for 1-2: 0.02, 1-3: 0.04
as in
{B21X, F25X, F23X, F24X, F22X}
{C51A, C52A, C53A, C54A, C55A, C56A, C61A, C62A, C63A, C64A} sigma for 1-2:
0.02, 1-3: 0.04
as in
{C51D, C52D, C53D, C54D, C55D, C56D, C61D, C62D, C63D, C64D}
{N11A, C12A, C13A, C14A, C15A, C16A} sigma for 1-2: 0.02, 1-3: 0.04
as in
{N31F, C32F, C33F, C34F, C35F, C36F}
{B11X, F14X, F12X, F15X, F13X} sigma for 1-2: 0.02, 1-3: 0.04
as in
{B31X, F35X, F32X, F33X, F34X}
{C51A, C52A, C53A, C54A, C55A, C56A, C61A, C62A, C63A, C64A} sigma for 1-2:
0.02, 1-3: 0.04
as in
{C51F, C52F, C53F, C54F, C55F, C56F, C61F, C62F, C63F, C64F}
{N11A, C12A, C13A, C14A, C15A, C16A} sigma for 1-2: 0.02, 1-3: 0.04
as in
{N31E, C32E, C33E, C34E, C35E, C36E}
{B11X, F14X, F12X, F15X, F13X} sigma for 1-2: 0.02, 1-3: 0.04
as in
{B41Y, F44Y, F45Y, F43Y, F42Y}
{N21A, N22A, C23A, C24A, C25A} sigma for 1-2: 0.02, 1-3: 0.04
as in
{N41E, N42E, C43E, C44E, C45E}
{B11X, F14X, F12X, F15X, F13X} sigma for 1-2: 0.02, 1-3: 0.04
as in
{B51Y, F55Y, F52Y, F53Y, F54Y}
{N11A, C12A, C13A, C14A, C15A, C16A} sigma for 1-2: 0.02, 1-3: 0.04
as in
{N11F, C12F, C13F, C14F, C15F, C16F}
{B11X, F14X, F12X, F15X, F13X} sigma for 1-2: 0.02, 1-3: 0.04
as in
{B61Y, F63Y, F65Y, F62Y, F64Y}
{N21A, N22A, C23A, C24A, C25A} sigma for 1-2: 0.02, 1-3: 0.04
as in
{N21F, N22F, C23F, C24F, C25F}
{N21A, N22A, C23A, C24A, C25A} sigma for 1-2: 0.02, 1-3: 0.04
as in
{N41F, N42F, C43F, C44F, C45F}
{N11A, C12A, C13A, C14A, C15A, C16A} sigma for 1-2: 0.02, 1-3: 0.04
as in
{N11E, C12E, C13E, C14E, C15E, C16E}
{N11A, C12A, C13A, C14A, C15A, C16A} sigma for 1-2: 0.02, 1-3: 0.04
as in
{N31C, C32C, C33C, C34C, C35C, C36C}
7. Others
 Sof(O12S)=Sof(H12S)=Sof(C11S)=Sof(H11A)=Sof(H11B)=Sof(H11C)=FVAR(1)
 Sof(O22S)=Sof(H22S)=Sof(C21S)=Sof(H21J)=Sof(H21K)=Sof(H21L)=FVAR(2)
 Sof(S18H)=Sof(O17H)=Sof(C11H)=Sof(C16H)=Sof(H16H)=Sof(C15H)=Sof(H15H)=
 Sof(C14H)=Sof(H14H)=Sof(C13H)=Sof(H13H)=Sof(C12H)=Sof(H12H)=Sof(O19H)=
 Sof(O20H)=Sof(C21H)=Sof(H21A)=Sof(H21B)=Sof(H21C)=FVAR(3)
 Sof(S18I)=Sof(O17I)=Sof(C11I)=Sof(C16I)=Sof(H16I)=Sof(C15I)=Sof(H15I)=
 Sof(C14I)=Sof(H14I)=Sof(C13I)=Sof(H13I)=Sof(C12I)=Sof(H12I)=Sof(O20I)=
 Sof(O19I)=Sof(C21I)=Sof(H21D)=Sof(H21E)=Sof(H21F)=FVAR(4)
 Fixed Sof: S18G(0.5) O17G(0.5) C11G(0.5) C16G(0.5) H16G(0.5) C15G(0.5)
 H15G(0.5) C14G(0.5) H14G(0.5) C13G(0.5) H13G(0.5) C12G(0.5) H12G(0.5)
 O19G(0.5) O20G(0.5) C21G(0.5) H21G(0.5) H21H(0.5) H21I(0.5) B41X(0.65)
 F43X(0.65) F45X(0.65) F42X(0.65) F44X(0.65) B41Y(0.35) F44Y(0.35) F45Y(0.35)
 F43Y(0.35) F42Y(0.35) B51Y(0.5) F55Y(0.5) F52Y(0.5) F53Y(0.5) F54Y(0.5)
 B61X(0.3) F62X(0.3) F63X(0.3) F64X(0.3) F65X(0.3) B61Y(0.5) F63Y(0.5)
 F65Y(0.5) F62Y(0.5) F64Y(0.5) B51X(0.5) F53X(0.5) F54X(0.5) F52X(0.5)
 F55X(0.5) B71X(0.5) F73X(0.5) B61Z(0.2) F64Z(0.2) F65Z(0.2) F63Z(0.2) F62Z(0.2)
8.a Secondary CH2 refined with riding coordinates:
 C26A(H26A,H26B), C46A(H46A,H46B), C26B(H26C,H26D), C46B(H46C,H46D), C26C(H26E,
 H26F), C46C(H46E,H46F), C26D(H26G,H26H), C46D(H46G,H46H), C26E(H26I,H26J),
 C46E(H46I,H46J), C26F(H26K,H26L), C46F(H46K,H46L)
8.b Me refined with riding coordinates:
 C21H(H21A,H21B,H21C), C21I(H21D,H21E,H21F), C21G(H21G,H21H,H21I)
8.c Aromatic/amide H refined with riding coordinates:
 C13A(H13A), C14A(H14A), C15A(H15A), C16A(H16A), C23A(H23A), C24A(H24A),
 C33A(H33A), C34A(H34A), C35A(H35A), C36A(H36A), C43A(H43A), C44A(H44A),
 C52A(H52A), C53A(H53A), C54A(H54A), C61A(H61A), C62A(H62A), C63A(H63A),
 C13B(H13B), C14B(H14B), C15B(H15B), C16B(H16B), C23B(H23B), C24B(H24B),
 C33B(H33B), C34B(H34B), C35B(H35B), C36B(H36B), C43B(H43B), C44B(H44B),
 C52B(H52B), C53B(H53B), C54B(H54B), C61B(H61B), C62B(H62B), C63B(H63B),
 C13C(H13C), C14C(H14C), C15C(H15C), C16C(H16C), C23C(H23C), C24C(H24C),
 C33C(H33C), C34C(H34C), C35C(H35C), C36C(H36C), C43C(H43C), C44C(H44C),
 C52C(H52C), C53C(H53C), C54C(H54C), C61C(H61C), C62C(H62C), C63C(H63C),
 C13D(H13D), C14D(H14D), C15D(H15D), C16D(H16D), C23D(H23D), C24D(H24D),
 C33D(H33D), C34D(H34D), C35D(H35D), C36D(H36D), C43D(H43D), C44D(H44D),
 C52D(H52D), C53D(H53D), C54D(H54D), C61D(H61D), C62D(H62D), C63D(H63D),
 C13E(H13E), C14E(H14E), C15E(H15E), C16E(H16E), C23E(H23E), C24E(H24E),
 C33E(H33E), C34E(H34E), C35E(H35E), C36E(H36E), C43E(H43E), C44E(H44E),
 C52E(H52E), C53E(H53E), C54E(H54E), C61E(H61E), C62E(H62E), C63E(H63E),
 C13F(H13F), C14F(H14F), C15F(H15F), C16F(H16F), C23F(H23F), C24F(H24F),
 C33F(H33F), C34F(H34F), C35F(H35F), C36F(H36F), C43F(H43F), C44F(H44F),
 C52F(H52F), C53F(H53F), C54F(H54F), C61F(H61F), C62F(H62F), C63F(H63F),
 C16H(H16H), C15H(H15H), C14H(H14H), C13H(H13H), C12H(H12H), C16I(H16I),
 C15I(H15I), C14I(H14I), C13I(H13I), C12I(H12I), C16G(H16G), C15G(H15G),
 C14G(H14G), C13G(H13G), C12G(H12G)
8.d Fitted hexagon refined as free rotating group:
 C11H(C16H,C15H,C14H,C13H,C12H), C11I(C16I,C15I,C14I,C13I,C12I), C11G(C16G,
 C15G,C14G,C13G,C12G)
8.e Idealised Me refined as rotating group:
 C11S(H11A,H11B,H11C), C21S(H21J,H21K,H21L)
8.f Idealised tetrahedral OH refined as rotating group:
 O12S(H12S), O22S(H22S)
;
_atom_sites_solution_hydrogens   geom
_atom_sites_solution_primary     ?
_atom_sites_solution_secondary   ?
loop_
_atom_site_label
_atom_site_type_symbol
_atom_site_fract_x
_atom_site_fract_y
_atom_site_fract_z
_atom_site_U_iso_or_equiv
_atom_site_adp_type
_atom_site_occupancy
_atom_site_site_symmetry_order
_atom_site_calc_flag
_atom_site_refinement_flags_posn
_atom_site_refinement_flags_adp
_atom_site_refinement_flags_occupancy
_atom_site_disorder_assembly
_atom_site_disorder_group
Co1 Co 0.64267(2) 0.71603(2) 0.72037(2) 0.04172(10) Uani 1 1 d . . . . .
Co2 Co 0.89898(2) 0.51366(2) 0.63590(2) 0.04196(10) Uani 1 1 d . . . . .
Co3 Co 0.73554(2) 0.44577(2) 0.38715(2) 0.04233(10) Uani 1 1 d . . . . .
Co4 Co 0.49051(2) 0.66195(2) 0.46481(2) 0.03784(9) Uani 1 1 d . . . . .
N11A N 0.60475(6) 0.75663(8) 0.68697(6) 0.0421(5) Uani 1 1 d D U . . .
C12A C 0.62106(8) 0.77220(9) 0.65963(7) 0.0413(6) Uani 1 1 d D U . . .
C13A C 0.59971(9) 0.79921(10) 0.63534(7) 0.0487(7) Uani 1 1 d D U . . .
H13A H 0.611732 0.809238 0.616017 0.058 Uiso 1 1 calc R U . . .
C14A C 0.56073(10) 0.81098(11) 0.64011(8) 0.0567(8) Uani 1 1 d D U . . .
H14A H 0.545377 0.828986 0.623899 0.068 Uiso 1 1 calc R U . . .
C15A C 0.54422(9) 0.79627(11) 0.66879(8) 0.0557(8) Uani 1 1 d D U . . .
H15A H 0.517644 0.804610 0.672662 0.067 Uiso 1 1 calc R U . . .
C16A C 0.56692(8) 0.76926(11) 0.69174(8) 0.0507(7) Uani 1 1 d D U . . .
H16A H 0.555546 0.759342 0.711405 0.061 Uiso 1 1 calc R U . . .
N21A N 0.68252(6) 0.73657(8) 0.68258(6) 0.0395(5) Uani 1 1 d D U . . .
N22A N 0.72127(7) 0.73349(8) 0.67458(6) 0.0450(5) Uani 1 1 d D U . . .
C23A C 0.72534(10) 0.75430(11) 0.64461(8) 0.0545(8) Uani 1 1 d D U . . .
H23A H 0.749291 0.756180 0.633680 0.065 Uiso 1 1 calc R U . . .
C24A C 0.68875(9) 0.77209(10) 0.63294(8) 0.0508(7) Uani 1 1 d D U . . .
H24A H 0.682257 0.788714 0.612774 0.061 Uiso 1 1 calc R U . . .
C25A C 0.66307(8) 0.76029(9) 0.65741(7) 0.0407(6) Uani 1 1 d D U . . .
C26A C 0.75207(8) 0.70656(10) 0.69341(8) 0.0450(6) Uani 1 1 d . U . . .
H26A H 0.748709 0.709077 0.717714 0.054 Uiso 1 1 calc R U . . .
H26B H 0.778729 0.719089 0.689692 0.054 Uiso 1 1 calc R U . . .
N31A N 0.95175(7) 0.47506(10) 0.65527(8) 0.0602(7) Uani 1 1 d D U . . .
C32A C 0.94695(9) 0.45011(12) 0.68300(10) 0.0633(9) Uani 1 1 d D U . . .
C33A C 0.97647(11) 0.42074(16) 0.69725(12) 0.0883(15) Uani 1 1 d D U . . .
H33A H 0.972097 0.403216 0.716560 0.106 Uiso 1 1 calc R U . . .
C34A C 1.01205(12) 0.41767(19) 0.68279(15) 0.113(2) Uani 1 1 d D U . . .
H34A H 1.032319 0.397140 0.691484 0.136 Uiso 1 1 calc R U . . .
C35A C 1.01801(11) 0.44493(19) 0.65532(14) 0.108(2) Uani 1 1 d D U . . .
H35A H 1.042913 0.444802 0.645726 0.130 Uiso 1 1 calc R U . . .
C36A C 0.98695(10) 0.47212(15) 0.64236(11) 0.0813(13) Uani 1 1 d D U . . .
H36A H 0.990812 0.489870 0.623047 0.098 Uiso 1 1 calc R U . . .
N41A N 0.88038(7) 0.48198(8) 0.68044(7) 0.0493(6) Uani 1 1 d D U . . .
N42A N 0.84738(7) 0.47661(8) 0.69708(7) 0.0472(6) Uani 1 1 d D U . . .
C43A C 0.85367(9) 0.44679(10) 0.72233(8) 0.0521(7) Uani 1 1 d D U . . .
H43A H 0.834677 0.438033 0.737360 0.062 Uiso 1 1 calc R U . . .
C44A C 0.89223(9) 0.43107(11) 0.72278(9) 0.0545(7) Uani 1 1 d D U . . .
H44A H 0.905340 0.409521 0.737728 0.065 Uiso 1 1 calc R U . . .
C45A C 0.90793(9) 0.45403(10) 0.69616(9) 0.0523(7) Uani 1 1 d D U . . .
C46A C 0.81109(8) 0.50251(10) 0.68708(8) 0.0476(7) Uani 1 1 d . U . . .
H46A H 0.788009 0.486963 0.695838 0.057 Uiso 1 1 calc R U . . .
H46B H 0.806574 0.502499 0.662218 0.057 Uiso 1 1 calc R U . . .
C51A C 0.75070(7) 0.65670(9) 0.68343(7) 0.0414(6) Uani 1 1 d D U . . .
C52A C 0.72032(8) 0.64037(10) 0.66128(8) 0.0459(6) Uani 1 1 d D U . . .
H52A H 0.700414 0.660692 0.651635 0.055 Uiso 1 1 calc R U . . .
C53A C 0.71812(8) 0.59386(10) 0.65256(8) 0.0513(7) Uani 1 1 d D U . . .
H53A H 0.696403 0.582894 0.637759 0.062 Uiso 1 1 calc R U . . .
C54A C 0.74730(8) 0.56470(10) 0.66548(8) 0.0478(6) Uani 1 1 d D U . . .
H54A H 0.745514 0.533360 0.659830 0.057 Uiso 1 1 calc R U . . .
C55A C 0.78028(8) 0.58060(10) 0.68723(7) 0.0439(6) Uani 1 1 d D U . . .
C56A C 0.78164(7) 0.62713(9) 0.69702(7) 0.0418(6) Uani 1 1 d D U . . .
C61A C 0.81425(8) 0.64220(10) 0.71965(7) 0.0453(6) Uani 1 1 d D U . . .
H61A H 0.815384 0.673036 0.726730 0.054 Uiso 1 1 calc R U . . .
C62A C 0.84402(8) 0.61283(11) 0.73135(8) 0.0488(7) Uani 1 1 d D U . . .
H62A H 0.865310 0.623414 0.746763 0.059 Uiso 1 1 calc R U . . .
C63A C 0.84352(8) 0.56750(10) 0.72095(7) 0.0466(6) Uani 1 1 d D U . . .
H63A H 0.864850 0.547829 0.728830 0.056 Uiso 1 1 calc R U . . .
C64A C 0.81218(8) 0.55094(10) 0.69921(7) 0.0438(6) Uani 1 1 d D U . . .
N11B N 0.91656(7) 0.57425(8) 0.66247(6) 0.0457(5) Uani 1 1 d D U . . .
C12B C 0.89283(8) 0.61074(10) 0.65568(7) 0.0437(6) Uani 1 1 d D U . . .
C13B C 0.90156(10) 0.65319(11) 0.66962(8) 0.0530(7) Uani 1 1 d D U . . .
H13B H 0.884829 0.678637 0.663942 0.064 Uiso 1 1 calc R U . . .
C14B C 0.93537(11) 0.65724(13) 0.69201(9) 0.0676(9) Uani 1 1 d D U . . .
H14B H 0.942557 0.685927 0.701683 0.081 Uiso 1 1 calc R U . . .
C15B C 0.95848(11) 0.61980(15) 0.70022(9) 0.0719(10) Uani 1 1 d D U . . .
H15B H 0.981021 0.621978 0.716431 0.086 Uiso 1 1 calc R U . . .
C16B C 0.94871(9) 0.57891(13) 0.68471(8) 0.0599(8) Uani 1 1 d D U . . .
H16B H 0.965328 0.553247 0.689987 0.072 Uiso 1 1 calc R U . . .
N21B N 0.84918(6) 0.56007(8) 0.62171(6) 0.0397(5) Uani 1 1 d . U . . .
N22B N 0.81288(7) 0.56219(8) 0.60337(6) 0.0441(5) Uani 1 1 d . U . . .
C23B C 0.79818(9) 0.60389(11) 0.60300(8) 0.0506(7) Uani 1 1 d . U . . .
H23B H 0.773346 0.613331 0.591713 0.061 Uiso 1 1 calc R U . . .
C24B C 0.82517(9) 0.63144(10) 0.62189(8) 0.0485(6) Uani 1 1 d . U . . .
H24B H 0.822971 0.663032 0.626255 0.058 Uiso 1 1 calc R U . . .
C25B C 0.85644(8) 0.60202(9) 0.63307(7) 0.0412(6) Uani 1 1 d . U . . .
C26B C 0.79564(8) 0.52381(11) 0.58427(8) 0.0476(6) Uani 1 1 d . U . . .
H26C H 0.766109 0.527169 0.581511 0.057 Uiso 1 1 calc R U . . .
H26D H 0.801968 0.495544 0.597133 0.057 Uiso 1 1 calc R U . . .
N31B N 0.71018(10) 0.38296(9) 0.36546(7) 0.0620(7) Uani 1 1 d D U . . .
C32B C 0.73109(16) 0.34508(12) 0.37452(10) 0.0850(13) Uani 1 1 d D U . . .
C33B C 0.7148(2) 0.30253(14) 0.36669(15) 0.145(3) Uani 1 1 d D U . . .
H33B H 0.728621 0.275994 0.374883 0.174 Uiso 1 1 calc R U . . .
C34B C 0.6796(2) 0.29854(16) 0.34758(14) 0.135(3) Uani 1 1 d D U . . .
H34B H 0.669655 0.269271 0.341150 0.162 Uiso 1 1 calc R U . . .
C35B C 0.65795(17) 0.33673(15) 0.33734(11) 0.0956(15) Uani 1 1 d D U . . .
H35B H 0.632625 0.334422 0.324598 0.115 Uiso 1 1 calc R U . . .
C36B C 0.67456(11) 0.37867(13) 0.34634(9) 0.0657(9) Uani 1 1 d D U . . .
H36B H 0.660540 0.405413 0.338887 0.079 Uiso 1 1 calc R U . . .
N41B N 0.77634(9) 0.39415(9) 0.40745(7) 0.0595(7) Uani 1 1 d D U . . .
N42B N 0.81172(10) 0.39153(10) 0.42575(8) 0.0704(8) Uani 1 1 d D U . . .
C43B C 0.82672(19) 0.34908(16) 0.42625(14) 0.121(2) Uani 1 1 d D U . . .
H43B H 0.851530 0.339275 0.437378 0.145 Uiso 1 1 calc R U . . .
C44B C 0.7989(2) 0.32253(16) 0.40741(16) 0.138(3) Uani 1 1 d D U . . .
H44B H 0.800298 0.290760 0.403417 0.165 Uiso 1 1 calc R U . . .
C45B C 0.76821(15) 0.35263(12) 0.39541(11) 0.0841(13) Uani 1 1 d D U . . .
C46B C 0.82751(11) 0.43009(12) 0.44620(9) 0.0630(8) Uani 1 1 d . U . . .
H46C H 0.823658 0.458323 0.432799 0.076 Uiso 1 1 calc R U . . .
H46D H 0.856669 0.425827 0.451858 0.076 Uiso 1 1 calc R U . . .
C51B C 0.81091(8) 0.51941(10) 0.54977(7) 0.0444(6) Uani 1 1 d D U . . .
C52B C 0.83562(8) 0.55181(10) 0.53848(8) 0.0488(7) Uani 1 1 d D U . . .
H52B H 0.841891 0.578055 0.551805 0.059 Uiso 1 1 calc R U . . .
C53B C 0.85203(9) 0.54693(11) 0.50727(8) 0.0530(7) Uani 1 1 d D U . . .
H53B H 0.868586 0.570122 0.499476 0.064 Uiso 1 1 calc R U . . .
C54B C 0.84400(9) 0.50886(11) 0.48848(8) 0.0524(7) Uani 1 1 d D U . . .
H54B H 0.856493 0.504930 0.468272 0.063 Uiso 1 1 calc R U . . .
C55B C 0.81746(9) 0.47500(10) 0.49834(8) 0.0483(6) Uani 1 1 d D U . . .
C56B C 0.79996(8) 0.48062(10) 0.52956(7) 0.0455(6) Uani 1 1 d D U . . .
C61B C 0.77262(10) 0.44763(11) 0.53952(9) 0.0577(8) Uani 1 1 d D U . . .
H61B H 0.760469 0.451229 0.559930 0.069 Uiso 1 1 calc R U . . .
C62B C 0.76372(12) 0.40995(12) 0.51919(9) 0.0698(10) Uani 1 1 d D U . . .
H62B H 0.745333 0.387845 0.525799 0.084 Uiso 1 1 calc R U . . .
C63B C 0.78151(12) 0.40413(11) 0.48904(9) 0.0669(9) Uani 1 1 d D U . . .
H63B H 0.775320 0.377784 0.475814 0.080 Uiso 1 1 calc R U . . .
C64B C 0.80750(10) 0.43541(11) 0.47830(8) 0.0559(7) Uani 1 1 d D U . . .
N11C N 0.77249(7) 0.45858(8) 0.34732(6) 0.0439(5) Uani 1 1 d D U . . .
C12C C 0.75575(9) 0.48544(10) 0.32210(7) 0.0452(6) Uani 1 1 d D U . . .
C13C C 0.77750(11) 0.50117(11) 0.29674(8) 0.0580(8) Uani 1 1 d D U . . .
H13C H 0.765389 0.520586 0.279700 0.070 Uiso 1 1 calc R U . . .
C14C C 0.81728(11) 0.48819(13) 0.29652(9) 0.0640(9) Uani 1 1 d D U . . .
H14C H 0.832804 0.498831 0.279389 0.077 Uiso 1 1 calc R U . . .
C15C C 0.83398(10) 0.45987(14) 0.32126(9) 0.0641(9) Uani 1 1 d D U . . .
H15C H 0.860990 0.450053 0.321158 0.077 Uiso 1 1 calc R U . . .
C16C C 0.81089(9) 0.44571(11) 0.34647(8) 0.0549(7) Uani 1 1 d D U . . .
H16C H 0.822616 0.426291 0.363672 0.066 Uiso 1 1 calc R U . . .
N21C N 0.69630(7) 0.48250(8) 0.35105(6) 0.0438(5) Uani 1 1 d D U . . .
N22C N 0.65660(8) 0.49157(10) 0.34390(7) 0.0562(6) Uani 1 1 d D U . . .
C23C C 0.64936(11) 0.51017(13) 0.31307(9) 0.0660(9) Uani 1 1 d D U . . .
H23C H 0.624000 0.519821 0.302912 0.079 Uiso 1 1 calc R U . . .
C24C C 0.68497(11) 0.51268(12) 0.29903(8) 0.0629(9) Uani 1 1 d D U . . .
H24C H 0.689523 0.523991 0.277433 0.075 Uiso 1 1 calc R U . . .
C25C C 0.71321(9) 0.49487(10) 0.32356(7) 0.0475(6) Uani 1 1 d D U . . .
C26C C 0.62887(9) 0.48725(12) 0.36951(9) 0.0574(8) Uani 1 1 d . U . . .
H26E H 0.635322 0.459387 0.382822 0.069 Uiso 1 1 calc R U . . .
H26F H 0.601276 0.484063 0.358527 0.069 Uiso 1 1 calc R U . . .
N31C N 0.45102(7) 0.66989(8) 0.50488(6) 0.0464(5) Uani 1 1 d D U . . .
C32C C 0.46343(8) 0.64899(9) 0.53459(7) 0.0435(6) Uani 1 1 d D U . . .
C33C C 0.44202(9) 0.65105(11) 0.56235(8) 0.0531(7) Uani 1 1 d D U . . .
H33C H 0.450552 0.634323 0.582075 0.064 Uiso 1 1 calc R U . . .
C34C C 0.40788(10) 0.67779(13) 0.56117(9) 0.0636(9) Uani 1 1 d D U . . .
H34C H 0.393298 0.680808 0.580351 0.076 Uiso 1 1 calc R U . . .
C35C C 0.39543(10) 0.70014(13) 0.53132(10) 0.0685(10) Uani 1 1 d D U . . .
H35C H 0.372167 0.718772 0.529744 0.082 Uiso 1 1 calc R U . . .
C36C C 0.41761(9) 0.69474(11) 0.50379(9) 0.0571(8) Uani 1 1 d D U . . .
H36C H 0.408544 0.709423 0.483295 0.069 Uiso 1 1 calc R U . . .
N41C N 0.52342(6) 0.63154(7) 0.50820(6) 0.0369(4) Uani 1 1 d D U . . .
N42C N 0.55892(6) 0.61159(7) 0.51666(6) 0.0378(4) Uani 1 1 d D U . . .
C43C C 0.56049(8) 0.59382(9) 0.54799(7) 0.0434(6) Uani 1 1 d D U . . .
H43C H 0.582569 0.578074 0.559275 0.052 Uiso 1 1 calc R U . . .
C44C C 0.52474(8) 0.60253(9) 0.56050(7) 0.0434(6) Uani 1 1 d D U . . .
H44C H 0.516747 0.594128 0.581854 0.052 Uiso 1 1 calc R U . . .
C45C C 0.50257(8) 0.62642(9) 0.53509(7) 0.0394(5) Uani 1 1 d D U . . .
C46C C 0.58953(7) 0.60929(9) 0.49321(7) 0.0393(5) Uani 1 1 d . U . . .
H46E H 0.616255 0.609132 0.506078 0.047 Uiso 1 1 calc R U . . .
H46F H 0.587768 0.636887 0.478964 0.047 Uiso 1 1 calc R U . . .
C51C C 0.63067(8) 0.52838(10) 0.39314(8) 0.0478(6) Uani 1 1 d D U . . .
C52C C 0.65445(8) 0.56458(10) 0.38709(8) 0.0479(6) Uani 1 1 d D U . . .
H52C H 0.668998 0.564607 0.367774 0.058 Uiso 1 1 calc R U . . .
C53C C 0.65759(8) 0.60197(10) 0.40932(8) 0.0476(6) Uani 1 1 d D U . . .
H53C H 0.674108 0.627083 0.404858 0.057 Uiso 1 1 calc R U . . .
C54C C 0.63708(8) 0.60211(9) 0.43700(8) 0.0433(6) Uani 1 1 d D U . . .
H54C H 0.640492 0.626765 0.452366 0.052 Uiso 1 1 calc R U . . .
C55C C 0.61056(7) 0.56612(8) 0.44353(7) 0.0387(5) Uani 1 1 d D U . . .
C56C C 0.60740(7) 0.52820(9) 0.42096(7) 0.0430(6) Uani 1 1 d D U . . .
C61C C 0.58022(8) 0.49257(9) 0.42728(8) 0.0468(6) Uani 1 1 d D U . . .
H61C H 0.578104 0.466699 0.412990 0.056 Uiso 1 1 calc R U . . .
C62C C 0.55728(8) 0.49530(9) 0.45363(8) 0.0466(6) Uani 1 1 d D U . . .
H62C H 0.539205 0.471355 0.457406 0.056 Uiso 1 1 calc R U . . .
C63C C 0.55993(8) 0.53307(9) 0.47536(7) 0.0411(6) Uani 1 1 d D U . . .
H63C H 0.543476 0.534388 0.493475 0.049 Uiso 1 1 calc R U . . .
C64C C 0.58585(7) 0.56783(8) 0.47075(7) 0.0376(5) Uani 1 1 d D U . . .
N11D N 0.44846(7) 0.69538(8) 0.42858(7) 0.0497(6) Uani 1 1 d D U . . .
C12D C 0.44912(9) 0.74125(10) 0.42997(8) 0.0510(7) Uani 1 1 d D U . . .
C13D C 0.42241(10) 0.76730(12) 0.40983(10) 0.0668(9) Uani 1 1 d D U . . .
H13D H 0.423581 0.799531 0.411000 0.080 Uiso 1 1 calc R U . . .
C14D C 0.39379(12) 0.74598(14) 0.38783(12) 0.0857(13) Uani 1 1 d D U . . .
H14D H 0.374496 0.763497 0.374501 0.103 Uiso 1 1 calc R U . . .
C15D C 0.39354(12) 0.69951(14) 0.38544(12) 0.0815(12) Uani 1 1 d D U . . .
H15D H 0.375228 0.684267 0.369661 0.098 Uiso 1 1 calc R U . . .
C16D C 0.42091(10) 0.67549(12) 0.40681(10) 0.0643(9) Uani 1 1 d D U . . .
H16D H 0.420109 0.643230 0.406001 0.077 Uiso 1 1 calc R U . . .
N21D N 0.50661(7) 0.73232(7) 0.47063(6) 0.0421(5) Uani 1 1 d D U . . .
N22D N 0.53211(7) 0.75964(7) 0.48988(6) 0.0436(5) Uani 1 1 d D U . . .
C23D C 0.52195(10) 0.80397(9) 0.48495(8) 0.0510(7) Uani 1 1 d D U . . .
H23D H 0.535399 0.829251 0.495639 0.061 Uiso 1 1 calc R U . . .
C24D C 0.48916(10) 0.80602(10) 0.46204(9) 0.0532(7) Uani 1 1 d D U . . .
H24D H 0.475300 0.832491 0.453778 0.064 Uiso 1 1 calc R U . . .
C25D C 0.48024(8) 0.76063(9) 0.45325(8) 0.0456(6) Uani 1 1 d D U . . .
C26D C 0.56308(8) 0.74138(9) 0.51378(7) 0.0422(6) Uani 1 1 d . U . . .
H26G H 0.585544 0.763326 0.516542 0.051 Uiso 1 1 calc R U . . .
H26H H 0.573425 0.712952 0.504531 0.051 Uiso 1 1 calc R U . . .
N31D N 0.68557(7) 0.67354(9) 0.74851(7) 0.0538(6) Uani 1 1 d D U . . .
C32D C 0.68427(9) 0.62846(11) 0.73976(9) 0.0559(8) Uani 1 1 d D U . . .
C33D C 0.71273(10) 0.59795(13) 0.75323(10) 0.0674(10) Uani 1 1 d D U . . .
H33D H 0.711363 0.566843 0.746842 0.081 Uiso 1 1 calc R U . . .
C34D C 0.74358(10) 0.61351(14) 0.77643(10) 0.0740(11) Uani 1 1 d D U . . .
H34D H 0.763794 0.593284 0.785678 0.089 Uiso 1 1 calc R U . . .
C35D C 0.74418(10) 0.65901(15) 0.78570(11) 0.0762(12) Uani 1 1 d D U . . .
H35D H 0.764532 0.670415 0.801658 0.091 Uiso 1 1 calc R U . . .
C36D C 0.71430(9) 0.68753(13) 0.77108(9) 0.0626(9) Uani 1 1 d D U . . .
H36D H 0.714575 0.718570 0.777660 0.075 Uiso 1 1 calc R U . . .
N41D N 0.62895(7) 0.64927(8) 0.69993(6) 0.0461(5) Uani 1 1 d D U . . .
N42D N 0.59953(8) 0.62778(9) 0.68056(7) 0.0540(6) Uani 1 1 d D U . . .
C43D C 0.60348(12) 0.58195(12) 0.68236(11) 0.0694(10) Uani 1 1 d D U . . .
H43D H 0.586935 0.560032 0.670380 0.083 Uiso 1 1 calc R U . . .
C44D C 0.63616(12) 0.57349(12) 0.70493(11) 0.0735(11) Uani 1 1 d D U . . .
H44D H 0.646315 0.544585 0.712075 0.088 Uiso 1 1 calc R U . . .
C45D C 0.65134(9) 0.61560(11) 0.71519(9) 0.0552(7) Uani 1 1 d D U . . .
C46D C 0.57001(9) 0.65283(11) 0.65877(8) 0.0508(7) Uani 1 1 d . U . . .
H46G H 0.562053 0.680423 0.670689 0.061 Uiso 1 1 calc R U . . .
H46H H 0.545813 0.633735 0.653994 0.061 Uiso 1 1 calc R U . . .
C51D C 0.54910(8) 0.73148(9) 0.54783(7) 0.0403(5) Uani 1 1 d D U . . .
C52D C 0.51197(8) 0.74614(9) 0.55606(8) 0.0445(6) Uani 1 1 d D U . . .
H52D H 0.495220 0.763456 0.540347 0.053 Uiso 1 1 calc R U . . .
C53D C 0.49901(8) 0.73545(10) 0.58759(8) 0.0483(7) Uani 1 1 d D U . . .
H53D H 0.473622 0.745978 0.593109 0.058 Uiso 1 1 calc R U . . .
C54D C 0.52234(8) 0.71018(10) 0.61037(8) 0.0471(6) Uani 1 1 d D U . . .
H54D H 0.512784 0.702947 0.631398 0.056 Uiso 1 1 calc R U . . .
C55D C 0.56093(7) 0.69442(9) 0.60311(7) 0.0417(6) Uani 1 1 d D U . . .
C56D C 0.57464(7) 0.70640(9) 0.57133(7) 0.0404(6) Uani 1 1 d D U . . .
C61D C 0.61340(8) 0.69146(10) 0.56443(8) 0.0448(6) Uani 1 1 d D U . . .
H61D H 0.623388 0.700141 0.543866 0.054 Uiso 1 1 calc R U . . .
C62D C 0.63649(8) 0.66523(10) 0.58633(8) 0.0475(6) Uani 1 1 d D U . . .
H62D H 0.662265 0.655666 0.581077 0.057 Uiso 1 1 calc R U . . .
C63D C 0.62212(8) 0.65222(10) 0.61691(8) 0.0475(6) Uani 1 1 d D U . . .
H63D H 0.638075 0.632943 0.631814 0.057 Uiso 1 1 calc R U . . .
C64D C 0.58559(8) 0.66671(10) 0.62572(7) 0.0446(6) Uani 1 1 d D U . . .
N11E N 0.90247(7) 0.79560(10) 0.24412(6) 0.0554(7) Uani 1 1 d D U . . .
C12E C 0.90192(9) 0.76568(13) 0.21882(8) 0.0590(8) Uani 1 1 d D U . . .
C13E C 0.92800(11) 0.77024(17) 0.19328(10) 0.0802(12) Uani 1 1 d D U . . .
H13E H 0.927648 0.748339 0.175777 0.096 Uiso 1 1 calc R U . . .
C14E C 0.95340(13) 0.8057(2) 0.19377(11) 0.0972(15) Uani 1 1 d D U . . .
H14E H 0.970898 0.809157 0.176523 0.117 Uiso 1 1 calc R U . . .
C15E C 0.95387(12) 0.8372(2) 0.21955(10) 0.0944(15) Uani 1 1 d D U . . .
H15E H 0.971281 0.862788 0.220305 0.113 Uiso 1 1 calc R U . . .
C16E C 0.92803(10) 0.83020(16) 0.24421(9) 0.0718(11) Uani 1 1 d D U . . .
H16E H 0.928612 0.851329 0.262239 0.086 Uiso 1 1 calc R U . . .
N21E N 0.84797(7) 0.72865(9) 0.24435(6) 0.0497(6) Uani 1 1 d D U . . .
N22E N 0.82263(8) 0.69364(9) 0.23774(6) 0.0493(6) Uani 1 1 d D U . . .
C23E C 0.83018(12) 0.67194(12) 0.20902(8) 0.0645(9) Uani 1 1 d D U . . .
H23E H 0.816301 0.646254 0.199363 0.077 Uiso 1 1 calc R U . . .
C24E C 0.86208(12) 0.69440(13) 0.19640(8) 0.0658(9) Uani 1 1 d D U . . .
H24E H 0.874266 0.687487 0.176456 0.079 Uiso 1 1 calc R U . . .
C25E C 0.87235(10) 0.72924(12) 0.21924(8) 0.0553(7) Uani 1 1 d D U . . .
C26E C 0.79555(9) 0.67834(11) 0.26192(8) 0.0507(7) Uani 1 1 d . U . . .
H26I H 0.772628 0.662191 0.249815 0.061 Uiso 1 1 calc R U . . .
H26J H 0.784869 0.705139 0.273137 0.061 Uiso 1 1 calc R U . . .
N31E N 0.70133(8) 0.44179(10) 0.42946(6) 0.0564(7) Uani 1 1 d D U . . .
C32E C 0.70541(9) 0.47740(12) 0.45112(7) 0.0511(7) Uani 1 1 d D U . . .
C33E C 0.68627(10) 0.47934(15) 0.48086(8) 0.0664(10) Uani 1 1 d D U . . .
H33E H 0.689033 0.505227 0.495103 0.080 Uiso 1 1 calc R U . . .
C34E C 0.66364(13) 0.4432(2) 0.48878(10) 0.0983(16) Uani 1 1 d D U . . .
H34E H 0.650711 0.443296 0.508968 0.118 Uiso 1 1 calc R U . . .
C35E C 0.65965(15) 0.4070(2) 0.46769(11) 0.110(2) Uani 1 1 d D U . . .
H35E H 0.643710 0.381832 0.473055 0.132 Uiso 1 1 calc R U . . .
C36E C 0.67904(14) 0.40668(17) 0.43782(10) 0.0911(15) Uani 1 1 d D U . . .
H36E H 0.676196 0.380992 0.423381 0.109 Uiso 1 1 calc R U . . .
N41E N 0.75492(6) 0.50635(8) 0.41649(6) 0.0389(5) Uani 1 1 d D U . . .
N42E N 0.78052(7) 0.54240(8) 0.41763(6) 0.0435(5) Uani 1 1 d D U . . .
C43E C 0.77504(10) 0.56990(11) 0.44364(8) 0.0536(7) Uani 1 1 d D U . . .
H43E H 0.789334 0.597157 0.449258 0.064 Uiso 1 1 calc R U . . .
C44E C 0.74533(10) 0.55175(11) 0.46057(8) 0.0523(7) Uani 1 1 d D U . . .
H44E H 0.734826 0.563362 0.480139 0.063 Uiso 1 1 calc R U . . .
C45E C 0.73377(8) 0.51249(10) 0.44287(7) 0.0426(6) Uani 1 1 d D U . . .
C46E C 0.80695(8) 0.55231(10) 0.39121(8) 0.0457(6) Uani 1 1 d . U . . .
H46I H 0.814338 0.523439 0.380649 0.055 Uiso 1 1 calc R U . . .
H46J H 0.831892 0.566578 0.401529 0.055 Uiso 1 1 calc R U . . .
C51E C 0.81594(8) 0.64705(9) 0.28836(7) 0.0436(6) Uani 1 1 d D U . . .
C52E C 0.85569(8) 0.63516(10) 0.28860(7) 0.0450(6) Uani 1 1 d D U . . .
H52E H 0.871500 0.647339 0.272195 0.054 Uiso 1 1 calc R U . . .
C53E C 0.87288(8) 0.60494(10) 0.31315(8) 0.0468(6) Uani 1 1 d D U . . .
H53E H 0.900118 0.596229 0.312623 0.056 Uiso 1 1 calc R U . . .
C54E C 0.85163(8) 0.58797(9) 0.33749(7) 0.0434(6) Uani 1 1 d D U . . .
H54E H 0.864119 0.567731 0.353792 0.052 Uiso 1 1 calc R U . . .
C55E C 0.81076(8) 0.60017(9) 0.33887(7) 0.0406(5) Uani 1 1 d D U . . .
C56E C 0.79255(8) 0.62981(9) 0.31377(7) 0.0421(6) Uani 1 1 d D U . . .
C61E C 0.75135(8) 0.64176(10) 0.31468(8) 0.0495(7) Uani 1 1 d D U . . .
H61E H 0.738689 0.660977 0.297761 0.059 Uiso 1 1 calc R U . . .
C62E C 0.73013(8) 0.62578(10) 0.33962(9) 0.0523(7) Uani 1 1 d D U . . .
H62E H 0.702803 0.634133 0.340133 0.063 Uiso 1 1 calc R U . . .
C63E C 0.74836(8) 0.59702(10) 0.36462(8) 0.0480(6) Uani 1 1 d D U . . .
H63E H 0.733196 0.586690 0.382084 0.058 Uiso 1 1 calc R U . . .
C64E C 0.78768(8) 0.58341(9) 0.36446(7) 0.0420(6) Uani 1 1 d D U . . .
N11F N 0.62201(7) 1.04280(8) 0.39458(8) 0.0536(6) Uani 1 1 d D U . . .
C12F C 0.60703(9) 1.04611(10) 0.42434(9) 0.0543(7) Uani 1 1 d D U . . .
C13F C 0.61673(10) 1.08161(11) 0.44714(10) 0.0642(9) Uani 1 1 d D U . . .
H13F H 0.606019 1.082519 0.468335 0.077 Uiso 1 1 calc R U . . .
C14F C 0.64233(11) 1.11517(13) 0.43783(12) 0.0759(11) Uani 1 1 d D U . . .
H14F H 0.648934 1.140168 0.452353 0.091 Uiso 1 1 calc R U . . .
C15F C 0.65790(11) 1.11211(12) 0.40786(13) 0.0792(11) Uani 1 1 d D U . . .
H15F H 0.676124 1.134597 0.401549 0.095 Uiso 1 1 calc R U . . .
C16F C 0.64720(10) 1.07579(11) 0.38604(12) 0.0682(10) Uani 1 1 d D U . . .
H16F H 0.657893 1.074392 0.364843 0.082 Uiso 1 1 calc R U . . .
N21F N 0.57207(7) 0.97642(8) 0.40916(6) 0.0452(5) Uani 1 1 d D U . . .
N22F N 0.54293(7) 0.95079(8) 0.42095(7) 0.0484(6) Uani 1 1 d D U . . .
C23F C 0.53260(10) 0.96710(12) 0.45072(9) 0.0581(8) Uani 1 1 d D U . . .
H23F H 0.513391 0.954237 0.464011 0.070 Uiso 1 1 calc R U . . .
C24F C 0.55463(10) 1.00514(12) 0.45810(9) 0.0599(8) Uani 1 1 d D U . . .
H24F H 0.553794 1.024162 0.477242 0.072 Uiso 1 1 calc R U . . .
C25F C 0.57862(9) 1.01043(10) 0.43187(8) 0.0493(7) Uani 1 1 d D U . . .
C26F C 0.52841(8) 0.90966(10) 0.40410(8) 0.0468(6) Uani 1 1 d . U . . .
H26K H 0.527791 0.914096 0.379481 0.056 Uiso 1 1 calc R U . . .
H26L H 0.500614 0.903816 0.409499 0.056 Uiso 1 1 calc R U . . .
N31F N 0.46757(7) 0.59602(8) 0.44969(6) 0.0412(5) Uani 1 1 d D U . . .
C32F C 0.48230(8) 0.57809(9) 0.42186(7) 0.0410(6) Uani 1 1 d D U . . .
C33F C 0.46760(9) 0.53775(10) 0.40678(8) 0.0484(7) Uani 1 1 d D U . . .
H33F H 0.478614 0.525858 0.387525 0.058 Uiso 1 1 calc R U . . .
C34F C 0.43665(10) 0.51568(10) 0.42061(8) 0.0546(7) Uani 1 1 d D U . . .
H34F H 0.425613 0.488668 0.410537 0.065 Uiso 1 1 calc R U . . .
C35F C 0.42170(9) 0.53309(10) 0.44928(9) 0.0544(7) Uani 1 1 d D U . . .
H35F H 0.400680 0.518079 0.459272 0.065 Uiso 1 1 calc R U . . .
C36F C 0.43831(9) 0.57310(10) 0.46299(8) 0.0486(6) Uani 1 1 d D U . . .
H36F H 0.428389 0.584743 0.482806 0.058 Uiso 1 1 calc R U . . .
N41F N 0.52666(6) 0.64267(7) 0.42420(6) 0.0388(5) Uani 1 1 d D U . . .
N42F N 0.55582(7) 0.65878(8) 0.40582(6) 0.0422(5) Uani 1 1 d D U . . .
C43F C 0.56114(9) 0.63148(10) 0.37951(8) 0.0484(6) Uani 1 1 d D U . . .
H43F H 0.579894 0.636012 0.363376 0.058 Uiso 1 1 calc R U . . .
C44F C 0.53473(9) 0.59603(10) 0.38015(7) 0.0474(6) Uani 1 1 d D U . . .
H44F H 0.531266 0.571414 0.364757 0.057 Uiso 1 1 calc R U . . .
C45F C 0.51408(8) 0.60390(9) 0.40826(7) 0.0409(6) Uani 1 1 d D U . . .
C46F C 0.57582(8) 0.70142(9) 0.41398(8) 0.0444(6) Uani 1 1 d . U . . .
H46K H 0.602718 0.700667 0.405603 0.053 Uiso 1 1 calc R U . . .
H46L H 0.579619 0.704639 0.438753 0.053 Uiso 1 1 calc R U . . .
C51F C 0.55421(8) 0.86839(9) 0.41418(7) 0.0425(6) Uani 1 1 d D U . . .
C52F C 0.58614(8) 0.87205(10) 0.43789(8) 0.0458(6) Uani 1 1 d D U . . .
H52F H 0.592399 0.900731 0.447978 0.055 Uiso 1 1 calc R U . . .
C53F C 0.61029(8) 0.83344(10) 0.44780(8) 0.0458(6) Uani 1 1 d D U . . .
H53F H 0.633440 0.836787 0.463244 0.055 Uiso 1 1 calc R U . . .
C54F C 0.59994(8) 0.79222(9) 0.43503(7) 0.0426(6) Uani 1 1 d D U . . .
H54F H 0.615686 0.766511 0.442100 0.051 Uiso 1 1 calc R U . . .
C55F C 0.56613(7) 0.78632(9) 0.41132(7) 0.0403(6) Uani 1 1 d D U . . .
C56F C 0.54358(8) 0.82525(9) 0.40005(7) 0.0415(6) Uani 1 1 d D U . . .
C61F C 0.51043(8) 0.81951(10) 0.37557(7) 0.0483(7) Uani 1 1 d D U . . .
H61F H 0.495060 0.845199 0.367812 0.058 Uiso 1 1 calc R U . . .
C62F C 0.50033(9) 0.77704(11) 0.36297(8) 0.0539(7) Uani 1 1 d D U . . .
H62F H 0.479115 0.773847 0.345618 0.065 Uiso 1 1 calc R U . . .
C63F C 0.52121(9) 0.73851(10) 0.37565(8) 0.0503(7) Uani 1 1 d D U . . .
H63F H 0.512970 0.709225 0.367721 0.060 Uiso 1 1 calc R U . . .
C64F C 0.55345(8) 0.74254(9) 0.39938(7) 0.0432(6) Uani 1 1 d D U . . .
S18H S 0.69264(4) 0.73112(5) 0.20065(4) 0.0813(5) Uani 0.731(2) 1 d D U P . .
O17H O 0.67889(10) 0.77500(12) 0.22042(9) 0.0701(10) Uani 0.731(2) 1 d D U P .
.
C11H C 0.64253(8) 0.79619(11) 0.20999(8) 0.0647(12) Uani 0.731(2) 1 d G U P . .
C16H C 0.64057(8) 0.82681(12) 0.18337(8) 0.0628(12) Uani 0.731(2) 1 d G U P . .
H16H H 0.663389 0.831673 0.171380 0.075 Uiso 0.731(2) 1 calc R U P . .
C15H C 0.60521(10) 0.85031(11) 0.17431(8) 0.0772(15) Uani 0.731(2) 1 d G U P .
.
H15H H 0.603869 0.871233 0.156120 0.093 Uiso 0.731(2) 1 calc R U P . .
C14H C 0.57182(8) 0.84318(13) 0.19186(10) 0.0848(16) Uani 0.731(2) 1 d G U P .
.
H14H H 0.547651 0.859246 0.185661 0.102 Uiso 0.731(2) 1 calc R U P . .
C13H C 0.57378(9) 0.81256(15) 0.21847(9) 0.0874(17) Uani 0.731(2) 1 d G U P . .
H13H H 0.550953 0.807698 0.230462 0.105 Uiso 0.731(2) 1 calc R U P . .
C12H C 0.60913(11) 0.78906(12) 0.22753(8) 0.0827(16) Uani 0.731(2) 1 d G U P .
.
H12H H 0.610474 0.768137 0.245723 0.099 Uiso 0.731(2) 1 calc R U P . .
O19H O 0.68475(12) 0.73966(14) 0.16445(11) 0.0913(13) Uani 0.731(2) 1 d D U P .
.
O20H O 0.73297(12) 0.72426(13) 0.21318(14) 0.1112(19) Uani 0.731(2) 1 d D U P .
.
C21H C 0.6613(2) 0.6893(2) 0.2143(3) 0.133(3) Uani 0.731(2) 1 d D U P . .
H21A H 0.633686 0.695202 0.205060 0.199 Uiso 0.731(2) 1 calc R U P . .
H21B H 0.669843 0.659495 0.206519 0.199 Uiso 0.731(2) 1 calc R U P . .
H21C H 0.662836 0.689487 0.238892 0.199 Uiso 0.731(2) 1 calc R U P . .
S18I S 0.61203(9) 0.55357(9) 0.17264(6) 0.0852(8) Uani 0.466(3) 1 d D U P . .
O17I O 0.6265(2) 0.5412(2) 0.21007(15) 0.0827(18) Uani 0.466(3) 1 d D U P . .
C11I C 0.60541(19) 0.5566(2) 0.23595(14) 0.081(2) Uani 0.466(3) 1 d G U P . .
C16I C 0.5709(2) 0.5348(3) 0.24441(19) 0.137(5) Uani 0.466(3) 1 d G U P . .
H16I H 0.560853 0.509164 0.231880 0.164 Uiso 0.466(3) 1 calc R U P . .
C15I C 0.5511(2) 0.5506(4) 0.2712(2) 0.170(6) Uani 0.466(3) 1 d G U P . .
H15I H 0.527565 0.535736 0.277009 0.204 Uiso 0.466(3) 1 calc R U P . .
C14I C 0.5659(3) 0.5881(4) 0.28956(16) 0.157(5) Uani 0.466(3) 1 d G U P . .
H14I H 0.552350 0.598928 0.307884 0.188 Uiso 0.466(3) 1 calc R U P . .
C13I C 0.6004(3) 0.6099(2) 0.28109(15) 0.119(4) Uani 0.466(3) 1 d G U P . .
H13I H 0.610424 0.635547 0.293629 0.143 Uiso 0.466(3) 1 calc R U P . .
C12I C 0.6201(2) 0.5941(2) 0.25429(16) 0.082(2) Uani 0.466(3) 1 d G U P . .
H12I H 0.643712 0.608976 0.248499 0.099 Uiso 0.466(3) 1 calc R U P . .
O20I O 0.5764(2) 0.5303(4) 0.1653(2) 0.138(4) Uani 0.466(3) 1 d D U P . .
O19I O 0.6123(3) 0.5993(3) 0.1663(2) 0.135(3) Uani 0.466(3) 1 d D U P . .
C21I C 0.6482(3) 0.5281(4) 0.1523(3) 0.104(3) Uani 0.466(3) 1 d D U P . .
H21D H 0.648133 0.495360 0.156733 0.156 Uiso 0.466(3) 1 calc R U P . .
H21E H 0.643018 0.533452 0.128045 0.156 Uiso 0.466(3) 1 calc R U P . .
H21F H 0.674417 0.540816 0.160314 0.156 Uiso 0.466(3) 1 calc R U P . .
S18G S 0.68643(6) 0.71803(7) 0.48537(5) 0.0643(4) Uani 0.5 1 d D U P A -1
O17G O 0.69464(14) 0.71359(17) 0.52537(13) 0.0662(13) Uani 0.5 1 d D U P A -1
C11G C 0.72697(11) 0.73411(13) 0.54211(12) 0.0554(14) Uani 0.5 1 d G U P A -1
C16G C 0.76040(13) 0.70843(11) 0.55330(14) 0.077(2) Uani 0.5 1 d G U P A -1
H16G H 0.761179 0.676905 0.548267 0.093 Uiso 0.5 1 calc R U P A -1
C15G C 0.79270(11) 0.72888(14) 0.57185(13) 0.0670(18) Uani 0.5 1 d G U P A -1
H15G H 0.815551 0.711327 0.579498 0.080 Uiso 0.5 1 calc R U P A -1
C14G C 0.79156(11) 0.77501(14) 0.57921(11) 0.0582(15) Uani 0.5 1 d G U P A -1
H14G H 0.813637 0.788982 0.591888 0.070 Uiso 0.5 1 calc R U P A -1
C13G C 0.75813(13) 0.80069(11) 0.56802(12) 0.0607(16) Uani 0.5 1 d G U P A -1
H13G H 0.757350 0.832218 0.573049 0.073 Uiso 0.5 1 calc R U P A -1
C12G C 0.72583(10) 0.78024(13) 0.54947(12) 0.0576(15) Uani 0.5 1 d G U P A -1
H12G H 0.702977 0.797798 0.541817 0.069 Uiso 0.5 1 calc R U P A -1
O19G O 0.6483(2) 0.7010(2) 0.48014(19) 0.0476(18) Uani 0.5 1 d D U P A -1
O20G O 0.6944(2) 0.76187(19) 0.47708(14) 0.0886(18) Uani 0.5 1 d D U P A -1
C21G C 0.7211(2) 0.6781(4) 0.4722(4) 0.133(5) Uani 0.5 1 d D U P A -1
H21G H 0.713578 0.647544 0.478970 0.199 Uiso 0.5 1 calc R U P A -1
H21H H 0.721068 0.679341 0.447644 0.199 Uiso 0.5 1 calc R U P A -1
H21I H 0.748035 0.685372 0.482601 0.199 Uiso 0.5 1 calc R U P A -1
B11X B 0.51316(13) 0.43995(15) 0.34678(11) 0.0673(10) Uani 1 1 d D U . . .
F14X F 0.48008(8) 0.44433(9) 0.36522(6) 0.0886(7) Uani 1 1 d D U . . .
F12X F 0.52989(7) 0.48228(8) 0.34362(7) 0.0849(7) Uani 1 1 d D U . . .
F15X F 0.49969(7) 0.42125(10) 0.31601(6) 0.0883(7) Uani 1 1 d D U . . .
F13X F 0.54021(11) 0.41203(11) 0.36335(10) 0.1282(12) Uani 1 1 d D U . . .
B41X B 0.67224(14) 0.53995(17) 0.56945(13) 0.0441(10) Uani 0.65 1 d D U P B 1
F43X F 0.65067(8) 0.54288(11) 0.53810(8) 0.0580(7) Uani 0.65 1 d D U P B 1
F45X F 0.68884(12) 0.49738(13) 0.57444(13) 0.0881(12) Uani 0.65 1 d D U P B 1
F42X F 0.70230(14) 0.57251(15) 0.57128(14) 0.0653(11) Uani 0.65 1 d D U P B 1
F44X F 0.64629(7) 0.54827(10) 0.59415(7) 0.0490(6) Uani 0.65 1 d D U P B 1
B41Y B 0.6841(3) 0.5632(4) 0.5512(3) 0.091(3) Uani 0.35 1 d D U P C 2
F44Y F 0.6755(3) 0.5777(4) 0.51860(18) 0.156(5) Uani 0.35 1 d D U P C 2
F45Y F 0.7025(3) 0.5208(3) 0.5535(3) 0.127(4) Uani 0.35 1 d D U P C 2
F43Y F 0.7091(2) 0.5943(4) 0.5676(3) 0.094(3) Uani 0.35 1 d D U P C 2
F42Y F 0.6495(2) 0.5610(3) 0.5672(3) 0.106(3) Uani 0.35 1 d D U P C 2
B21X B 0.64846(14) 0.72377(15) 0.33029(16) 0.0851(15) Uani 1 1 d D U . . .
F25X F 0.66843(8) 0.75826(10) 0.34780(8) 0.1007(8) Uani 1 1 d D U . . .
F23X F 0.61194(8) 0.74097(10) 0.31421(11) 0.1268(12) Uani 1 1 d D U . . .
F24X F 0.67173(9) 0.71083(10) 0.30588(9) 0.1099(10) Uani 1 1 d D U . . .
F22X F 0.64042(8) 0.68654(9) 0.34980(7) 0.0928(7) Uani 1 1 d D U . . .
B51Y B 0.9442(2) 0.4680(4) 0.2852(3) 0.129(4) Uani 0.5 1 d D U P D 1
F55Y F 0.9579(2) 0.4492(3) 0.3202(2) 0.145(3) Uani 0.5 1 d D U P D 1
F52Y F 0.91532(17) 0.4950(3) 0.2918(2) 0.163(3) Uani 0.5 1 d D U P D 1
F53Y F 0.97855(15) 0.4730(4) 0.27604(18) 0.180(4) Uani 0.5 1 d D U P D 1
F54Y F 0.9289(3) 0.4307(4) 0.2724(3) 0.231(5) Uani 0.5 1 d D U P D 1
B61X B 0.8388(4) 0.6758(4) 0.4624(3) 0.068(3) Uani 0.3 1 d D U P E 1
F62X F 0.8183(2) 0.6526(3) 0.4852(2) 0.0720(19) Uani 0.3 1 d D U P E 1
F63X F 0.8325(4) 0.7195(2) 0.4682(3) 0.134(4) Uani 0.3 1 d D U P E 1
F64X F 0.8252(5) 0.6599(4) 0.4317(2) 0.128(4) Uani 0.3 1 d D U P E 1
F65X F 0.8768(4) 0.6602(6) 0.4602(5) 0.135(6) Uani 0.3 1 d D U P E 1
B61Y B 0.8689(3) 0.6539(3) 0.4494(2) 0.057(3) Uani 0.5 1 d D U P F 2
F63Y F 0.8404(2) 0.6445(2) 0.47265(14) 0.0957(19) Uani 0.5 1 d D U P F 2
F65Y F 0.8648(3) 0.6264(2) 0.42541(16) 0.115(2) Uani 0.5 1 d D U P F 2
F62Y F 0.86869(16) 0.69928(15) 0.44326(12) 0.0807(13) Uani 0.5 1 d D U P F 2
F64Y F 0.9026(2) 0.6463(2) 0.47292(15) 0.0996(18) Uani 0.5 1 d D U P F 2
B51X B 0.9171(3) 0.4571(3) 0.3890(2) 0.084(2) Uani 0.5 1 d D U P G 2
F53X F 0.9371(2) 0.4479(3) 0.36118(16) 0.133(2) Uani 0.5 1 d D U P G 2
F54X F 0.94721(14) 0.4677(2) 0.41309(17) 0.117(2) Uani 0.5 1 d D U P G 2
F52X F 0.8917(2) 0.4906(2) 0.3894(3) 0.186(4) Uani 0.5 1 d D U P G 2
F55X F 0.8987(2) 0.4152(2) 0.39573(16) 0.139(3) Uani 0.5 1 d D U P G 2
B31X B 0.73031(19) 0.42563(19) 0.72007(12) 0.0909(19) Uani 1 1 d D U . . .
F35X F 0.76284(15) 0.42141(13) 0.72962(12) 0.1550(16) Uani 1 1 d D U . . .
F32X F 0.70272(19) 0.40715(19) 0.73785(16) 0.249(3) Uani 1 1 d D U . . .
F33X F 0.7162(2) 0.4188(3) 0.68645(13) 0.292(4) Uani 1 1 d D U . . .
F34X F 0.72131(11) 0.47462(13) 0.72079(8) 0.1268(11) Uani 1 1 d D U . . .
B71X B 0.4899(2) 0.8221(2) 0.74067(18) 0.0591(17) Uani 0.5 1 d D U P H -1
F74X F 0.53067(8) 0.84547(7) 0.74063(5) 0.0744(6) Uani 1 1 d D U . . .
F72X F 0.500000 0.77803(11) 0.750000 0.1022(12) Uani 1 2 d DS TU P . .
F73X F 0.47110(13) 0.81782(16) 0.70811(11) 0.0735(11) Uani 0.5 1 d D U P . .
O12S O 0.70217(18) 0.6301(2) 0.51391(15) 0.0643(17) Uani 0.402(6) 1 d D . P I 3
H12S H 0.699704 0.608111 0.526999 0.096 Uiso 0.402(6) 1 calc R U P I 3
O22S O 0.6539(4) 0.7004(5) 0.4889(4) 0.074(3) Uani 0.373(7) 1 d D . P J 3
H22S H 0.666214 0.675879 0.493271 0.111 Uiso 0.373(7) 1 calc R U P J 3
C11S C 0.7400(2) 0.6543(3) 0.5240(2) 0.0643(17) Uani 0.402(6) 1 d D . P I 3
H11A H 0.743854 0.678502 0.507758 0.096 Uiso 0.402(6) 1 calc R U P I 3
H11B H 0.762431 0.632934 0.524637 0.096 Uiso 0.402(6) 1 calc R U P I 3
H11C H 0.738662 0.667661 0.546389 0.096 Uiso 0.402(6) 1 calc R U P I 3
C21S C 0.6774(3) 0.7378(4) 0.5034(3) 0.074(3) Uani 0.373(7) 1 d D . P J 3
H21J H 0.672756 0.764777 0.489117 0.111 Uiso 0.373(7) 1 calc R U P J 3
H21K H 0.705926 0.729826 0.504947 0.111 Uiso 0.373(7) 1 calc R U P J 3
H21L H 0.669526 0.744367 0.525919 0.111 Uiso 0.373(7) 1 calc R U P J 3
B61Z B 0.8788(4) 0.6399(4) 0.4447(3) 0.055(4) Uani 0.2 1 d D U P K 3
F64Z F 0.8829(3) 0.5919(3) 0.4440(2) 0.061(2) Uani 0.2 1 d D U P K 3
F65Z F 0.8738(7) 0.6576(6) 0.4762(4) 0.095(6) Uani 0.2 1 d D U P K 3
F63Z F 0.9152(4) 0.6576(5) 0.4354(4) 0.130(6) Uani 0.2 1 d D U P K 3
F62Z F 0.8476(4) 0.6525(5) 0.4215(3) 0.070(3) Uani 0.2 1 d D U P K 3

loop_
_atom_site_aniso_label
_atom_site_aniso_U_11
_atom_site_aniso_U_22
_atom_site_aniso_U_33
_atom_site_aniso_U_23
_atom_site_aniso_U_13
_atom_site_aniso_U_12
Co1 0.03288(17) 0.0519(2) 0.0409(2) 0.01186(16) 0.00634(14) 0.00583(15)
Co2 0.03155(17) 0.03951(19) 0.0546(2) 0.00953(16) 0.00252(15) 0.00375(14)
Co3 0.0473(2) 0.0429(2) 0.03648(19) -0.00790(15) 0.00276(15) -0.00638(15)
Co4 0.03383(17) 0.03379(18) 0.0452(2) 0.00156(14) -0.00003(14) -0.00157(13)
N11A 0.0366(11) 0.0497(13) 0.0400(12) 0.0021(10) 0.0028(9) 0.0080(9)
C12A 0.0462(14) 0.0356(13) 0.0417(14) -0.0002(11) 0.0025(11) 0.0068(11)
C13A 0.0621(17) 0.0404(14) 0.0418(15) 0.0002(12) -0.0051(13) 0.0087(13)
C14A 0.0626(18) 0.0519(17) 0.0517(17) -0.0054(14) -0.0158(14) 0.0169(14)
C15A 0.0485(16) 0.0625(19) 0.0541(18) -0.0112(15) -0.0064(13) 0.0213(14)
C16A 0.0404(14) 0.0657(19) 0.0457(16) -0.0046(14) 0.0015(12) 0.0138(13)
N21A 0.0344(10) 0.0421(12) 0.0433(12) 0.0055(9) 0.0116(9) 0.0047(9)
N22A 0.0380(11) 0.0465(13) 0.0526(14) 0.0088(11) 0.0147(10) 0.0050(9)
C23A 0.0562(17) 0.0488(16) 0.0623(19) 0.0102(14) 0.0266(15) 0.0006(13)
C24A 0.0580(17) 0.0477(16) 0.0486(16) 0.0110(13) 0.0151(13) 0.0032(13)
C25A 0.0454(13) 0.0368(13) 0.0405(14) 0.0036(11) 0.0070(11) 0.0019(10)
C26A 0.0308(12) 0.0473(15) 0.0575(17) 0.0007(13) 0.0084(11) 0.0029(10)
N31A 0.0356(12) 0.0678(17) 0.0778(19) 0.0324(15) 0.0085(12) 0.0120(11)
C32A 0.0407(15) 0.067(2) 0.083(2) 0.0319(18) 0.0100(15) 0.0138(14)
C33A 0.053(2) 0.101(3) 0.112(3) 0.061(3) 0.015(2) 0.028(2)
C34A 0.057(2) 0.139(4) 0.149(5) 0.086(4) 0.031(3) 0.045(3)
C35A 0.0443(19) 0.148(4) 0.136(4) 0.083(4) 0.028(2) 0.037(2)
C36A 0.0471(18) 0.098(3) 0.102(3) 0.055(3) 0.0248(19) 0.0282(18)
N41A 0.0391(12) 0.0504(14) 0.0596(15) 0.0171(12) 0.0104(11) 0.0080(10)
N42A 0.0393(12) 0.0450(13) 0.0582(15) 0.0109(11) 0.0086(10) 0.0057(9)
C43A 0.0530(16) 0.0456(16) 0.0590(18) 0.0110(13) 0.0130(14) 0.0021(13)
C44A 0.0527(16) 0.0473(16) 0.0637(19) 0.0188(14) 0.0069(14) 0.0051(13)
C45A 0.0431(14) 0.0487(16) 0.0657(19) 0.0202(14) 0.0080(13) 0.0082(12)
C46A 0.0360(13) 0.0469(15) 0.0613(18) 0.0068(13) 0.0111(12) 0.0067(11)
C51A 0.0313(12) 0.0451(14) 0.0488(15) 0.0046(12) 0.0098(10) 0.0041(10)
C52A 0.0333(12) 0.0495(15) 0.0550(17) 0.0006(13) 0.0050(11) 0.0053(11)
C53A 0.0354(13) 0.0552(17) 0.0624(19) -0.0083(14) 0.0005(12) 0.0042(12)
C54A 0.0361(13) 0.0478(15) 0.0600(18) -0.0033(13) 0.0071(12) 0.0044(11)
C55A 0.0349(12) 0.0504(15) 0.0475(15) 0.0023(12) 0.0099(11) 0.0028(11)
C56A 0.0327(12) 0.0481(14) 0.0457(15) 0.0043(12) 0.0098(10) 0.0038(10)
C61A 0.0385(13) 0.0508(16) 0.0477(15) 0.0004(12) 0.0096(11) 0.0017(11)
C62A 0.0366(13) 0.0628(18) 0.0468(16) 0.0053(13) 0.0029(11) 0.0001(12)
C63A 0.0389(13) 0.0543(16) 0.0471(15) 0.0109(13) 0.0059(11) 0.0083(12)
C64A 0.0360(13) 0.0470(15) 0.0500(16) 0.0096(12) 0.0122(11) 0.0040(11)
N11B 0.0376(11) 0.0519(14) 0.0468(13) 0.0045(11) -0.0006(10) -0.0042(10)
C12B 0.0448(14) 0.0466(15) 0.0407(14) 0.0002(12) 0.0085(11) -0.0070(11)
C13B 0.0601(18) 0.0535(17) 0.0473(16) -0.0032(13) 0.0146(13) -0.0158(14)
C14B 0.077(2) 0.074(2) 0.0536(19) -0.0113(17) 0.0112(17) -0.0363(18)
C15B 0.059(2) 0.101(3) 0.053(2) 0.0000(19) -0.0067(16) -0.0335(19)
C16B 0.0431(15) 0.079(2) 0.0555(19) 0.0071(16) -0.0058(13) -0.0119(15)
N21B 0.0317(10) 0.0420(12) 0.0445(12) 0.0025(9) -0.0012(9) 0.0042(8)
N22B 0.0337(11) 0.0488(13) 0.0486(13) -0.0012(10) -0.0024(9) 0.0053(9)
C23B 0.0394(14) 0.0546(17) 0.0569(18) 0.0076(14) -0.0001(12) 0.0154(12)
C24B 0.0485(15) 0.0435(15) 0.0540(17) 0.0035(13) 0.0075(13) 0.0119(12)
C25B 0.0383(12) 0.0441(14) 0.0413(14) 0.0028(11) 0.0052(10) 0.0021(10)
C26B 0.0318(12) 0.0548(16) 0.0547(17) 0.0015(13) -0.0038(11) -0.0015(11)
N31B 0.090(2) 0.0493(15) 0.0446(14) -0.0118(12) -0.0056(14) -0.0141(14)
C32B 0.141(4) 0.0466(18) 0.059(2) -0.0055(16) -0.034(2) -0.012(2)
C33B 0.254(7) 0.043(2) 0.115(4) -0.007(2) -0.104(5) -0.020(3)
C34B 0.219(6) 0.061(3) 0.106(4) -0.001(3) -0.083(4) -0.045(3)
C35B 0.135(4) 0.078(3) 0.069(3) -0.015(2) -0.020(3) -0.043(3)
C36B 0.077(2) 0.065(2) 0.0536(19) -0.0198(16) 0.0006(16) -0.0210(17)
N41B 0.0857(19) 0.0430(13) 0.0461(14) -0.0056(11) -0.0138(13) 0.0016(13)
N42B 0.089(2) 0.0549(16) 0.0616(18) -0.0110(14) -0.0220(16) 0.0141(15)
C43B 0.164(5) 0.069(3) 0.115(4) -0.026(3) -0.070(4) 0.046(3)
C44B 0.200(6) 0.055(2) 0.140(5) -0.027(3) -0.086(5) 0.040(3)
C45B 0.130(4) 0.0435(18) 0.070(2) -0.0064(17) -0.036(2) 0.009(2)
C46B 0.066(2) 0.060(2) 0.060(2) -0.0102(16) -0.0119(16) 0.0025(16)
C51B 0.0313(12) 0.0501(15) 0.0497(15) 0.0057(12) -0.0072(11) -0.0009(10)
C52B 0.0404(14) 0.0473(16) 0.0565(17) -0.0008(13) -0.0065(12) -0.0075(12)
C53B 0.0513(16) 0.0553(17) 0.0510(17) 0.0034(14) -0.0022(13) -0.0159(13)
C54B 0.0433(15) 0.0613(18) 0.0508(17) 0.0003(14) -0.0048(13) -0.0062(13)
C55B 0.0434(14) 0.0447(15) 0.0538(17) 0.0038(12) -0.0116(12) -0.0021(11)
C56B 0.0379(13) 0.0446(14) 0.0511(16) 0.0042(12) -0.0109(11) -0.0034(11)
C61B 0.0526(17) 0.0580(18) 0.0599(19) 0.0081(15) -0.0086(14) -0.0144(14)
C62B 0.084(2) 0.0552(19) 0.065(2) 0.0108(16) -0.0199(18) -0.0301(18)
C63B 0.090(3) 0.0467(17) 0.058(2) 0.0024(15) -0.0220(17) -0.0172(17)
C64B 0.0593(18) 0.0515(17) 0.0526(17) 0.0011(14) -0.0166(14) -0.0010(14)
N11C 0.0454(12) 0.0480(13) 0.0380(12) -0.0105(10) 0.0025(9) -0.0013(10)
C12C 0.0523(15) 0.0458(15) 0.0370(14) -0.0088(11) 0.0023(11) -0.0031(12)
C13C 0.080(2) 0.0522(17) 0.0427(16) -0.0095(14) 0.0089(15) -0.0091(16)
C14C 0.068(2) 0.073(2) 0.0551(19) -0.0207(16) 0.0247(16) -0.0164(17)
C15C 0.0502(17) 0.086(2) 0.058(2) -0.0229(17) 0.0128(15) -0.0015(16)
C16C 0.0471(15) 0.0632(19) 0.0539(18) -0.0162(15) 0.0025(13) 0.0061(14)
N21C 0.0390(11) 0.0492(13) 0.0429(12) -0.0129(10) 0.0016(9) 0.0007(9)
N22C 0.0435(13) 0.0679(17) 0.0554(15) -0.0204(13) -0.0048(11) 0.0054(12)
C23C 0.0601(19) 0.078(2) 0.0560(19) -0.0156(17) -0.0155(15) 0.0161(17)
C24C 0.071(2) 0.069(2) 0.0465(17) -0.0080(15) -0.0080(15) 0.0174(17)
C25C 0.0555(16) 0.0463(15) 0.0399(14) -0.0067(12) 0.0005(12) 0.0073(12)
C26C 0.0390(14) 0.0637(19) 0.069(2) -0.0276(16) 0.0010(13) -0.0056(13)
N31C 0.0377(11) 0.0449(13) 0.0569(15) -0.0003(11) 0.0062(10) -0.0006(9)
C32C 0.0377(13) 0.0407(14) 0.0525(16) -0.0038(12) 0.0056(11) -0.0094(10)
C33C 0.0461(15) 0.0614(19) 0.0529(17) -0.0079(14) 0.0098(13) -0.0100(13)
C34C 0.0454(16) 0.080(2) 0.068(2) -0.0110(18) 0.0191(15) -0.0027(15)
C35C 0.0432(16) 0.074(2) 0.091(3) -0.002(2) 0.0196(17) 0.0086(15)
C36C 0.0430(15) 0.0576(19) 0.072(2) 0.0060(16) 0.0106(14) 0.0072(13)
N41C 0.0351(10) 0.0323(10) 0.0425(12) 0.0004(9) 0.0005(9) -0.0031(8)
N42C 0.0362(10) 0.0326(10) 0.0438(12) 0.0002(9) -0.0015(9) -0.0018(8)
C43C 0.0432(14) 0.0404(14) 0.0450(15) 0.0021(11) -0.0043(11) -0.0075(11)
C44C 0.0461(14) 0.0405(14) 0.0428(14) 0.0021(11) 0.0002(11) -0.0105(11)
C45C 0.0391(12) 0.0356(13) 0.0433(14) -0.0022(11) 0.0027(10) -0.0086(10)
C46C 0.0337(12) 0.0352(12) 0.0487(15) 0.0044(11) 0.0016(10) -0.0035(10)
C51C 0.0336(12) 0.0513(16) 0.0571(17) -0.0153(13) -0.0033(11) 0.0028(11)
C52C 0.0380(13) 0.0515(16) 0.0549(17) -0.0071(13) 0.0079(12) -0.0013(12)
C53C 0.0359(13) 0.0449(15) 0.0628(18) -0.0033(13) 0.0091(12) -0.0017(11)
C54C 0.0357(12) 0.0356(13) 0.0588(17) -0.0063(12) 0.0051(11) 0.0011(10)
C55C 0.0314(11) 0.0340(12) 0.0492(15) -0.0018(11) -0.0035(10) 0.0021(9)
C56C 0.0302(12) 0.0433(14) 0.0538(16) -0.0068(12) -0.0042(11) 0.0022(10)
C61C 0.0390(13) 0.0398(14) 0.0597(18) -0.0103(13) -0.0057(12) -0.0024(11)
C62C 0.0388(13) 0.0374(13) 0.0617(18) 0.0006(12) -0.0059(12) -0.0075(11)
C63C 0.0376(13) 0.0366(13) 0.0483(15) 0.0011(11) -0.0006(11) -0.0012(10)
C64C 0.0321(11) 0.0337(12) 0.0457(14) 0.0020(10) -0.0039(10) -0.0005(9)
N11D 0.0409(12) 0.0468(13) 0.0597(15) 0.0070(11) -0.0038(11) 0.0015(10)
C12D 0.0414(14) 0.0488(16) 0.0627(19) 0.0106(14) 0.0049(13) 0.0061(12)
C13D 0.0546(18) 0.0562(19) 0.088(3) 0.0228(18) -0.0033(17) 0.0073(15)
C14D 0.063(2) 0.080(3) 0.108(3) 0.034(2) -0.025(2) 0.0057(19)
C15D 0.065(2) 0.079(2) 0.093(3) 0.017(2) -0.031(2) 0.0022(19)
C16D 0.0503(17) 0.0606(19) 0.077(2) 0.0093(17) -0.0206(16) 0.0015(15)
N21D 0.0407(11) 0.0357(11) 0.0502(13) 0.0016(10) 0.0060(10) 0.0004(9)
N22D 0.0484(12) 0.0334(11) 0.0504(13) -0.0020(10) 0.0115(10) -0.0046(9)
C23D 0.0660(18) 0.0339(13) 0.0561(18) -0.0019(12) 0.0214(14) -0.0038(12)
C24D 0.0574(17) 0.0389(14) 0.066(2) 0.0099(13) 0.0206(15) 0.0081(12)
C25D 0.0449(14) 0.0391(14) 0.0546(17) 0.0094(12) 0.0139(12) 0.0045(11)
C26D 0.0399(13) 0.0387(13) 0.0485(15) -0.0042(11) 0.0063(11) -0.0061(10)
N31D 0.0373(12) 0.0651(16) 0.0587(15) 0.0276(13) 0.0038(11) 0.0043(11)
C32D 0.0453(15) 0.0599(18) 0.0639(19) 0.0305(15) 0.0138(13) 0.0073(13)
C33D 0.0582(19) 0.069(2) 0.078(2) 0.0411(18) 0.0212(16) 0.0140(16)
C34D 0.0465(17) 0.088(2) 0.088(3) 0.058(2) 0.0123(16) 0.0147(17)
C35D 0.0408(16) 0.099(3) 0.086(3) 0.053(2) -0.0072(16) 0.0000(17)
C36D 0.0447(16) 0.072(2) 0.069(2) 0.0332(18) -0.0029(14) -0.0007(14)
N41D 0.0378(11) 0.0497(13) 0.0516(14) 0.0136(11) 0.0076(10) -0.0015(10)
N42D 0.0497(14) 0.0538(15) 0.0594(16) 0.0126(12) 0.0095(12) -0.0068(11)
C43D 0.069(2) 0.0522(18) 0.087(3) 0.0135(18) 0.0068(19) -0.0135(16)
C44D 0.074(2) 0.0479(18) 0.099(3) 0.0273(19) 0.010(2) -0.0005(16)
C45D 0.0500(16) 0.0557(17) 0.0619(19) 0.0192(15) 0.0156(14) 0.0015(13)
C46D 0.0408(14) 0.0561(17) 0.0556(17) 0.0053(14) 0.0062(12) -0.0065(12)
C51D 0.0396(13) 0.0340(12) 0.0480(15) -0.0078(11) 0.0071(11) -0.0076(10)
C52D 0.0408(13) 0.0410(14) 0.0521(16) -0.0053(12) 0.0067(12) 0.0004(11)
C53D 0.0392(14) 0.0509(16) 0.0558(17) -0.0099(13) 0.0106(12) 0.0008(12)
C54D 0.0397(13) 0.0553(17) 0.0476(16) -0.0040(13) 0.0120(12) -0.0061(12)
C55D 0.0338(12) 0.0438(14) 0.0481(15) -0.0087(11) 0.0077(10) -0.0069(10)
C56D 0.0341(12) 0.0379(13) 0.0503(15) -0.0082(11) 0.0089(11) -0.0094(10)
C61D 0.0370(13) 0.0486(15) 0.0500(16) -0.0089(12) 0.0103(11) -0.0099(11)
C62D 0.0319(12) 0.0540(16) 0.0575(17) -0.0075(13) 0.0085(11) -0.0041(11)
C63D 0.0369(13) 0.0495(16) 0.0552(17) -0.0045(13) -0.0005(12) -0.0048(11)
C64D 0.0373(13) 0.0472(15) 0.0495(16) -0.0039(12) 0.0052(11) -0.0102(11)
N11E 0.0376(12) 0.0846(19) 0.0447(14) 0.0212(13) 0.0074(10) 0.0082(12)
C12E 0.0439(15) 0.092(2) 0.0424(16) 0.0188(16) 0.0094(12) 0.0198(15)
C13E 0.058(2) 0.133(4) 0.052(2) 0.010(2) 0.0194(16) 0.014(2)
C14E 0.061(2) 0.175(5) 0.060(2) 0.016(3) 0.0269(19) -0.008(3)
C15E 0.054(2) 0.168(5) 0.062(2) 0.025(3) 0.0131(18) -0.031(3)
C16E 0.0414(16) 0.123(3) 0.0512(19) 0.017(2) 0.0064(14) -0.0138(18)
N21E 0.0432(12) 0.0641(16) 0.0418(13) 0.0083(11) 0.0039(10) 0.0137(11)
N22E 0.0535(14) 0.0517(14) 0.0425(13) 0.0023(11) 0.0040(10) 0.0136(11)
C23E 0.085(2) 0.0599(19) 0.0471(17) -0.0016(15) 0.0001(16) 0.0265(17)
C24E 0.084(2) 0.073(2) 0.0421(17) 0.0107(15) 0.0133(16) 0.0320(18)
C25E 0.0557(17) 0.0703(19) 0.0407(15) 0.0115(14) 0.0096(13) 0.0267(14)
C26E 0.0474(15) 0.0512(17) 0.0526(17) 0.0015(13) -0.0008(13) 0.0103(13)
N31E 0.0595(16) 0.0682(17) 0.0418(13) -0.0038(12) 0.0066(11) -0.0261(13)
C32E 0.0382(14) 0.077(2) 0.0386(14) -0.0054(14) 0.0029(11) -0.0061(13)
C33E 0.0446(16) 0.113(3) 0.0420(16) -0.0067(18) 0.0068(13) 0.0000(17)
C34E 0.067(2) 0.182(5) 0.048(2) 0.006(3) 0.0146(18) -0.042(3)
C35E 0.106(4) 0.170(5) 0.058(2) 0.003(3) 0.021(2) -0.084(4)
C36E 0.104(3) 0.113(3) 0.058(2) -0.006(2) 0.012(2) -0.069(3)
N41E 0.0352(10) 0.0418(11) 0.0393(11) -0.0059(9) 0.0013(9) -0.0030(9)
N42E 0.0452(12) 0.0406(12) 0.0437(12) -0.0060(10) -0.0013(10) -0.0042(9)
C43E 0.0626(18) 0.0468(16) 0.0487(17) -0.0135(13) -0.0090(14) -0.0027(14)
C44E 0.0573(17) 0.0548(17) 0.0430(15) -0.0169(13) -0.0062(13) 0.0093(13)
C45E 0.0397(13) 0.0516(15) 0.0357(13) -0.0053(11) -0.0014(10) 0.0037(11)
C46E 0.0375(13) 0.0453(15) 0.0534(16) -0.0007(12) 0.0003(11) -0.0061(11)
C51E 0.0448(14) 0.0391(14) 0.0465(15) -0.0047(11) 0.0014(11) 0.0084(11)
C52E 0.0433(14) 0.0467(15) 0.0455(15) -0.0018(12) 0.0066(11) 0.0078(11)
C53E 0.0356(13) 0.0474(15) 0.0575(17) 0.0007(13) 0.0042(12) 0.0122(11)
C54E 0.0390(13) 0.0396(14) 0.0508(16) -0.0013(12) -0.0007(11) 0.0055(11)
C55E 0.0384(12) 0.0346(12) 0.0477(15) -0.0072(11) -0.0012(11) 0.0015(10)
C56E 0.0365(12) 0.0378(13) 0.0513(15) -0.0032(11) 0.0002(11) 0.0038(10)
C61E 0.0409(14) 0.0486(16) 0.0579(18) 0.0013(13) -0.0014(12) 0.0075(12)
C62E 0.0336(13) 0.0486(16) 0.075(2) 0.0036(15) 0.0049(13) 0.0042(11)
C63E 0.0414(14) 0.0442(15) 0.0586(18) 0.0013(13) 0.0054(12) -0.0005(11)
C64E 0.0368(12) 0.0363(13) 0.0520(16) -0.0043(11) -0.0012(11) -0.0039(10)
N11F 0.0393(12) 0.0376(12) 0.0843(19) 0.0079(12) 0.0074(12) 0.0047(10)
C12F 0.0385(14) 0.0442(15) 0.079(2) -0.0048(15) 0.0002(14) 0.0084(11)
C13F 0.0509(17) 0.0494(17) 0.089(3) -0.0097(17) -0.0093(17) 0.0059(14)
C14F 0.058(2) 0.052(2) 0.115(3) -0.013(2) -0.007(2) 0.0019(16)
C15F 0.055(2) 0.0478(19) 0.133(4) 0.002(2) 0.000(2) -0.0092(15)
C16F 0.0466(17) 0.0476(18) 0.112(3) 0.0003(18) 0.0146(18) -0.0049(14)
N21F 0.0389(11) 0.0402(12) 0.0564(14) 0.0060(10) 0.0034(10) 0.0052(9)
N22F 0.0450(13) 0.0434(13) 0.0576(15) 0.0088(11) 0.0097(11) 0.0040(10)
C23F 0.0573(18) 0.0586(19) 0.0602(19) 0.0023(15) 0.0149(15) 0.0057(15)
C24F 0.0575(19) 0.0571(19) 0.066(2) -0.0032(16) 0.0115(16) 0.0118(15)
C25F 0.0438(14) 0.0399(14) 0.0632(19) -0.0032(13) 0.0002(13) 0.0089(11)
C26F 0.0384(13) 0.0457(15) 0.0564(17) 0.0107(13) 0.0044(12) -0.0014(11)
N31F 0.0379(11) 0.0389(11) 0.0455(12) 0.0045(10) -0.0028(9) -0.0050(9)
C32F 0.0394(13) 0.0343(12) 0.0475(15) 0.0029(11) -0.0051(11) -0.0010(10)
C33F 0.0518(16) 0.0396(14) 0.0513(17) 0.0006(12) -0.0080(13) -0.0037(12)
C34F 0.0632(19) 0.0402(15) 0.0570(18) 0.0042(13) -0.0116(14) -0.0144(13)
C35F 0.0513(16) 0.0455(16) 0.0643(19) 0.0117(14) -0.0051(14) -0.0142(13)
C36F 0.0464(15) 0.0506(16) 0.0478(16) 0.0038(13) -0.0004(12) -0.0066(12)
N41F 0.0378(11) 0.0359(11) 0.0421(12) 0.0022(9) 0.0000(9) -0.0021(9)
N42F 0.0380(11) 0.0421(12) 0.0459(13) 0.0019(10) 0.0004(9) -0.0046(9)
C43F 0.0447(15) 0.0547(17) 0.0461(15) -0.0001(13) 0.0056(12) 0.0012(12)
C44F 0.0472(15) 0.0483(15) 0.0456(15) -0.0084(12) -0.0022(12) 0.0020(12)
C45F 0.0372(12) 0.0366(13) 0.0474(15) -0.0007(11) -0.0048(11) 0.0001(10)
C46F 0.0376(13) 0.0449(14) 0.0495(16) 0.0042(12) -0.0016(11) -0.0072(11)
C51F 0.0373(12) 0.0434(14) 0.0471(15) 0.0106(12) 0.0053(11) -0.0034(10)
C52F 0.0428(14) 0.0414(14) 0.0530(16) 0.0027(12) 0.0028(12) -0.0090(11)
C53F 0.0359(13) 0.0482(15) 0.0524(16) 0.0060(12) -0.0015(11) -0.0043(11)
C54F 0.0367(13) 0.0438(14) 0.0463(15) 0.0085(12) -0.0012(11) -0.0030(11)
C55F 0.0341(12) 0.0460(14) 0.0403(14) 0.0087(11) 0.0017(10) -0.0053(10)
C56F 0.0376(13) 0.0459(14) 0.0403(14) 0.0114(11) 0.0003(10) -0.0076(11)
C61F 0.0430(14) 0.0525(16) 0.0480(16) 0.0138(13) -0.0037(12) -0.0040(12)
C62F 0.0508(16) 0.0584(18) 0.0493(17) 0.0087(14) -0.0116(13) -0.0086(13)
C63F 0.0525(16) 0.0487(16) 0.0479(16) 0.0058(13) -0.0055(13) -0.0120(13)
C64F 0.0393(13) 0.0461(14) 0.0439(15) 0.0075(12) 0.0022(11) -0.0055(11)
S18H 0.0654(8) 0.0585(8) 0.1099(12) 0.0120(7) -0.0452(8) -0.0029(6)
O17H 0.069(2) 0.068(2) 0.067(2) 0.0063(16) -0.0317(17) -0.0117(16)
C11H 0.060(2) 0.071(3) 0.059(3) -0.007(2) -0.017(2) -0.014(2)
C16H 0.058(2) 0.068(3) 0.058(3) -0.010(2) -0.018(2) 0.002(2)
C15H 0.072(3) 0.072(3) 0.080(4) -0.008(3) -0.031(3) 0.005(3)
C14H 0.062(3) 0.102(4) 0.084(4) -0.041(3) -0.023(3) 0.000(3)
C13H 0.057(3) 0.126(5) 0.078(4) -0.038(3) -0.001(3) -0.020(3)
C12H 0.081(3) 0.099(4) 0.065(3) -0.014(3) -0.009(3) -0.029(3)
O19H 0.075(2) 0.091(3) 0.099(3) -0.019(2) -0.038(2) 0.029(2)
O20H 0.084(3) 0.057(2) 0.175(5) 0.024(2) -0.082(3) -0.0038(19)
C21H 0.092(5) 0.068(4) 0.227(10) 0.022(5) -0.042(6) -0.024(4)
S18I 0.0981(18) 0.0937(18) 0.0613(13) 0.0009(12) -0.0057(12) -0.0147(14)
O17I 0.113(5) 0.070(4) 0.068(4) -0.008(3) 0.025(3) -0.012(3)
C11I 0.090(6) 0.084(6) 0.070(5) -0.002(4) 0.007(4) 0.011(4)
C16I 0.053(5) 0.269(14) 0.089(7) -0.012(8) 0.010(5) -0.008(7)
C15I 0.084(8) 0.333(18) 0.095(9) -0.039(10) 0.017(6) 0.007(9)
C14I 0.127(9) 0.281(16) 0.060(6) -0.027(8) -0.008(6) 0.064(9)
C13I 0.176(9) 0.127(8) 0.051(5) 0.006(5) -0.011(6) 0.083(7)
C12I 0.116(7) 0.062(5) 0.066(5) 0.004(4) -0.012(4) 0.017(4)
O20I 0.115(6) 0.209(10) 0.085(5) 0.010(6) -0.016(4) -0.068(7)
O19I 0.176(9) 0.090(5) 0.131(7) 0.051(5) -0.034(6) -0.007(5)
C21I 0.139(9) 0.113(7) 0.065(6) -0.014(5) 0.030(6) -0.055(7)
S18G 0.0554(10) 0.0624(10) 0.0741(12) -0.0150(9) 0.0008(8) -0.0068(8)
O17G 0.050(2) 0.074(3) 0.072(3) 0.018(2) -0.012(2) -0.015(2)
C11G 0.042(3) 0.053(3) 0.070(4) 0.006(3) 0.002(3) -0.008(2)
C16G 0.056(4) 0.066(4) 0.106(6) 0.012(4) -0.017(4) 0.002(3)
C15G 0.049(3) 0.070(4) 0.079(5) 0.004(4) -0.005(3) 0.008(3)
C14G 0.058(3) 0.057(3) 0.059(4) 0.008(3) 0.003(3) -0.008(3)
C13G 0.073(4) 0.052(3) 0.056(4) -0.007(3) -0.003(3) -0.003(3)
C12G 0.049(3) 0.059(3) 0.065(4) 0.006(3) 0.006(3) 0.002(3)
O19G 0.037(2) 0.028(2) 0.078(6) -0.009(2) 0.007(2) -0.0024(17)
O20G 0.104(4) 0.084(4) 0.077(4) -0.007(3) 0.003(3) -0.043(3)
C21G 0.057(5) 0.148(9) 0.191(12) -0.096(10) 0.004(6) 0.000(6)
B11X 0.068(2) 0.066(2) 0.068(3) -0.011(2) 0.009(2) -0.0117(19)
F14X 0.1065(19) 0.0903(17) 0.0733(15) -0.0175(13) 0.0306(14) -0.0257(14)
F12X 0.0769(15) 0.0788(15) 0.0986(18) 0.0015(13) 0.0060(13) -0.0208(12)
F15X 0.0762(15) 0.119(2) 0.0724(14) -0.0351(14) 0.0189(12) -0.0181(14)
F13X 0.135(3) 0.091(2) 0.152(3) 0.012(2) -0.026(2) 0.0199(18)
B41X 0.029(2) 0.049(3) 0.052(3) -0.006(2) -0.0026(19) -0.0009(19)
F43X 0.0449(14) 0.0750(19) 0.0524(16) -0.0148(15) -0.0048(12) 0.0002(13)
F45X 0.075(2) 0.071(2) 0.121(4) 0.020(2) 0.017(2) 0.0305(18)
F42X 0.0396(18) 0.082(3) 0.073(2) -0.003(2) 0.0031(15) -0.0221(17)
F44X 0.0387(13) 0.0602(16) 0.0478(15) 0.0000(13) 0.0025(11) -0.0077(11)
B41Y 0.061(5) 0.142(9) 0.064(6) -0.054(6) -0.029(5) 0.057(6)
F44Y 0.124(7) 0.267(13) 0.070(4) -0.041(6) -0.029(4) 0.132(9)
F45Y 0.088(6) 0.156(7) 0.127(7) -0.079(6) -0.049(5) 0.074(6)
F43Y 0.035(4) 0.150(8) 0.095(6) -0.027(7) -0.010(4) 0.022(4)
F42Y 0.050(4) 0.090(5) 0.176(9) -0.029(6) -0.005(4) 0.012(3)
B21X 0.061(3) 0.055(2) 0.140(5) -0.008(3) 0.014(3) -0.0028(19)
F25X 0.0799(16) 0.0997(19) 0.121(2) -0.0033(16) 0.0043(15) -0.0182(14)
F23X 0.0697(16) 0.0897(19) 0.215(4) -0.016(2) -0.0203(19) 0.0165(14)
F24X 0.0893(18) 0.0939(19) 0.152(3) 0.0222(18) 0.0406(18) 0.0171(15)
F22X 0.0829(16) 0.0807(16) 0.118(2) 0.0063(14) 0.0277(15) -0.0050(13)
B51Y 0.024(4) 0.158(10) 0.202(11) -0.013(9) -0.002(5) -0.006(4)
F55Y 0.093(4) 0.168(7) 0.168(6) -0.038(5) -0.019(4) 0.010(4)
F52Y 0.059(3) 0.237(8) 0.198(8) 0.086(6) 0.029(4) 0.032(4)
F53Y 0.045(3) 0.372(13) 0.119(5) 0.043(7) -0.009(3) 0.007(5)
F54Y 0.160(8) 0.331(13) 0.188(9) -0.101(10) -0.060(7) -0.004(8)
B61X 0.079(7) 0.045(5) 0.074(7) 0.005(5) -0.021(6) -0.021(5)
F62X 0.067(5) 0.058(4) 0.087(5) -0.006(4) -0.013(4) -0.015(4)
F63X 0.193(11) 0.040(4) 0.156(10) -0.010(4) -0.058(8) -0.018(5)
F64X 0.215(12) 0.099(8) 0.064(5) 0.007(5) -0.014(7) -0.074(9)
F65X 0.078(7) 0.129(11) 0.203(16) 0.085(13) 0.041(8) 0.008(7)
B61Y 0.088(6) 0.039(4) 0.041(4) -0.003(3) -0.018(4) -0.038(4)
F63Y 0.117(5) 0.094(4) 0.075(3) 0.006(3) -0.001(3) -0.057(4)
F65Y 0.165(7) 0.094(4) 0.082(4) -0.030(4) -0.007(4) -0.050(5)
F62Y 0.109(4) 0.062(2) 0.071(3) 0.002(2) 0.008(3) -0.038(2)
F64Y 0.131(5) 0.095(4) 0.067(3) -0.009(3) -0.025(3) -0.047(4)
B51X 0.080(6) 0.096(6) 0.071(5) -0.021(5) -0.015(4) 0.012(4)
F53X 0.146(6) 0.155(6) 0.102(4) -0.017(4) 0.038(4) -0.065(5)
F54X 0.064(3) 0.126(4) 0.151(5) -0.069(4) -0.038(3) 0.027(3)
F52X 0.140(6) 0.118(5) 0.273(10) -0.060(6) -0.126(6) 0.051(4)
F55X 0.141(5) 0.175(6) 0.113(5) -0.073(4) 0.078(4) -0.080(5)
B31X 0.121(4) 0.094(3) 0.065(3) -0.032(3) 0.047(3) -0.079(3)
F35X 0.191(4) 0.101(2) 0.175(4) 0.046(2) 0.033(3) -0.034(3)
F32X 0.284(7) 0.221(5) 0.261(6) -0.017(5) 0.122(5) -0.160(5)
F33X 0.230(6) 0.494(12) 0.144(4) -0.158(6) -0.025(4) 0.044(7)
F34X 0.128(3) 0.148(3) 0.103(2) 0.028(2) 0.0037(19) -0.032(2)
B71X 0.070(5) 0.058(4) 0.051(4) 0.012(3) 0.016(3) 0.007(3)
F74X 0.1062(17) 0.0593(12) 0.0573(12) -0.0053(10) 0.0049(12) -0.0034(11)
F72X 0.120(3) 0.0561(18) 0.129(3) 0.000 0.007(3) 0.000
F73X 0.066(2) 0.091(3) 0.064(2) -0.014(2) 0.0108(19) -0.019(2)
O12S 0.071(3) 0.071(4) 0.052(3) 0.005(2) 0.007(2) -0.004(2)
O22S 0.072(5) 0.089(6) 0.064(5) -0.006(4) 0.017(4) -0.016(4)
C11S 0.071(3) 0.071(4) 0.052(3) 0.005(2) 0.007(2) -0.004(2)
C21S 0.072(5) 0.089(6) 0.064(5) -0.006(4) 0.017(4) -0.016(4)
B61Z 0.089(9) 0.042(7) 0.032(8) 0.000(6) -0.001(6) -0.042(7)
F64Z 0.068(6) 0.052(5) 0.060(5) 0.019(4) -0.003(4) -0.008(4)
F65Z 0.141(17) 0.079(11) 0.060(8) -0.018(8) -0.016(8) 0.023(12)
F63Z 0.104(8) 0.173(13) 0.105(9) 0.083(9) -0.034(7) -0.095(9)
F62Z 0.076(7) 0.050(6) 0.084(8) 0.016(6) 0.013(6) -0.001(5)

_geom_special_details            
;
 All esds (except the esd in the dihedral angle between two l.s. planes)
 are estimated using the full covariance matrix.  The cell esds are taken
 into account individually in the estimation of esds in distances, angles
 and torsion angles; correlations between esds in cell parameters are only
 used when they are defined by crystal symmetry.  An approximate (isotropic)
 treatment of cell esds is used for estimating esds involving l.s. planes.
;
loop_
_geom_bond_atom_site_label_1
_geom_bond_atom_site_label_2
_geom_bond_distance
_geom_bond_site_symmetry_2
_geom_bond_publ_flag
Co1 N11A 2.122(2) . ?
Co1 N21A 2.191(2) . ?
Co1 N31D 2.143(2) . ?
Co1 N41D 2.160(3) . ?
Co1 N11E 2.194(2) 7_666 ?
Co1 N21E 2.156(3) 7_666 ?
Co2 N31A 2.181(2) . ?
Co2 N41A 2.151(2) . ?
Co2 N11B 2.130(3) . ?
Co2 N21B 2.189(2) . ?
Co2 N11F 2.139(3) 7_666 ?
Co2 N21F 2.141(2) 7_666 ?
Co3 N31B 2.179(3) . ?
Co3 N41B 2.150(3) . ?
Co3 N11C 2.138(2) . ?
Co3 N21C 2.150(2) . ?
Co3 N31E 2.131(3) . ?
Co3 N41E 2.198(2) . ?
Co4 N31C 2.181(2) . ?
Co4 N41C 2.159(2) . ?
Co4 N11D 2.160(2) . ?
Co4 N21D 2.147(2) . ?
Co4 N31F 2.152(2) . ?
Co4 N41F 2.187(2) . ?
N11A C12A 1.346(3) . ?
N11A C16A 1.351(3) . ?
C12A C13A 1.398(4) . ?
C12A C25A 1.461(4) . ?
C13A H13A 0.9500 . ?
C13A C14A 1.381(4) . ?
C14A H14A 0.9500 . ?
C14A C15A 1.386(5) . ?
C15A H15A 0.9500 . ?
C15A C16A 1.385(4) . ?
C16A H16A 0.9500 . ?
N21A N22A 1.368(3) . ?
N21A C25A 1.342(3) . ?
N22A C23A 1.362(4) . ?
N22A C26A 1.454(4) . ?
C23A H23A 0.9500 . ?
C23A C24A 1.374(4) . ?
C24A H24A 0.9500 . ?
C24A C25A 1.404(4) . ?
C26A H26A 0.9900 . ?
C26A H26B 0.9900 . ?
C26A C51A 1.520(4) . ?
N31A C32A 1.350(4) . ?
N31A C36A 1.333(4) . ?
C32A C33A 1.395(4) . ?
C32A C45A 1.458(4) . ?
C33A H33A 0.9500 . ?
C33A C34A 1.375(5) . ?
C34A H34A 0.9500 . ?
C34A C35A 1.388(6) . ?
C35A H35A 0.9500 . ?
C35A C36A 1.375(5) . ?
C36A H36A 0.9500 . ?
N41A N42A 1.351(3) . ?
N41A C45A 1.347(4) . ?
N42A C43A 1.338(4) . ?
N42A C46A 1.459(3) . ?
C43A H43A 0.9500 . ?
C43A C44A 1.371(4) . ?
C44A H44A 0.9500 . ?
C44A C45A 1.402(4) . ?
C46A H46A 0.9900 . ?
C46A H46B 0.9900 . ?
C46A C64A 1.504(4) . ?
C51A C52A 1.372(4) . ?
C51A C56A 1.422(4) . ?
C52A H52A 0.9500 . ?
C52A C53A 1.412(4) . ?
C53A H53A 0.9500 . ?
C53A C54A 1.365(4) . ?
C54A H54A 0.9500 . ?
C54A C55A 1.419(4) . ?
C55A C56A 1.423(4) . ?
C55A C64A 1.427(4) . ?
C56A C61A 1.422(4) . ?
C61A H61A 0.9500 . ?
C61A C62A 1.369(4) . ?
C62A H62A 0.9500 . ?
C62A C63A 1.397(4) . ?
C63A H63A 0.9500 . ?
C63A C64A 1.387(4) . ?
N11B C12B 1.348(4) . ?
N11B C16B 1.338(4) . ?
C12B C13B 1.387(4) . ?
C12B C25B 1.470(4) . ?
C13B H13B 0.9500 . ?
C13B C14B 1.381(5) . ?
C14B H14B 0.9500 . ?
C14B C15B 1.368(5) . ?
C15B H15B 0.9500 . ?
C15B C16B 1.378(5) . ?
C16B H16B 0.9500 . ?
N21B N22B 1.361(3) . ?
N21B C25B 1.330(4) . ?
N22B C23B 1.322(4) . ?
N22B C26B 1.452(4) . ?
C23B H23B 0.9500 . ?
C23B C24B 1.384(5) . ?
C24B H24B 0.9500 . ?
C24B C25B 1.400(4) . ?
C26B H26C 0.9900 . ?
C26B H26D 0.9900 . ?
C26B C51B 1.519(4) . ?
N31B C32B 1.348(5) . ?
N31B C36B 1.361(4) . ?
C32B C33B 1.389(5) . ?
C32B C45B 1.449(6) . ?
C33B H33B 0.9500 . ?
C33B C34B 1.350(7) . ?
C34B H34B 0.9500 . ?
C34B C35B 1.379(7) . ?
C35B H35B 0.9500 . ?
C35B C36B 1.387(5) . ?
C36B H36B 0.9500 . ?
N41B N42B 1.335(4) . ?
N41B C45B 1.332(4) . ?
N42B C43B 1.346(5) . ?
N42B C46B 1.467(4) . ?
C43B H43B 0.9500 . ?
C43B C44B 1.383(7) . ?
C44B H44B 0.9500 . ?
C44B C45B 1.408(6) . ?
C46B H46C 0.9900 . ?
C46B H46D 0.9900 . ?
C46B C64B 1.509(5) . ?
C51B C52B 1.366(4) . ?
C51B C56B 1.426(4) . ?
C52B H52B 0.9500 . ?
C52B C53B 1.415(4) . ?
C53B H53B 0.9500 . ?
C53B C54B 1.361(4) . ?
C54B H54B 0.9500 . ?
C54B C55B 1.415(4) . ?
C55B C56B 1.435(4) . ?
C55B C64B 1.435(4) . ?
C56B C61B 1.417(4) . ?
C61B H61B 0.9500 . ?
C61B C62B 1.390(5) . ?
C62B H62B 0.9500 . ?
C62B C63B 1.402(5) . ?
C63B H63B 0.9500 . ?
C63B C64B 1.363(5) . ?
N11C C12C 1.359(4) . ?
N11C C16C 1.344(4) . ?
C12C C13C 1.381(4) . ?
C12C C25C 1.458(4) . ?
C13C H13C 0.9500 . ?
C13C C14C 1.387(5) . ?
C14C H14C 0.9500 . ?
C14C C15C 1.371(5) . ?
C15C H15C 0.9500 . ?
C15C C16C 1.389(5) . ?
C16C H16C 0.9500 . ?
N21C N22C 1.360(3) . ?
N21C C25C 1.332(4) . ?
N22C C23C 1.348(4) . ?
N22C C26C 1.450(4) . ?
C23C H23C 0.9500 . ?
C23C C24C 1.366(5) . ?
C24C H24C 0.9500 . ?
C24C C25C 1.399(4) . ?
C26C H26E 0.9900 . ?
C26C H26F 0.9900 . ?
C26C C51C 1.532(4) . ?
N31C C32C 1.366(4) . ?
N31C C36C 1.334(4) . ?
C32C C33C 1.376(4) . ?
C32C C45C 1.468(4) . ?
C33C H33C 0.9500 . ?
C33C C34C 1.385(5) . ?
C34C H34C 0.9500 . ?
C34C C35C 1.391(5) . ?
C35C H35C 0.9500 . ?
C35C C36C 1.392(5) . ?
C36C H36C 0.9500 . ?
N41C N42C 1.341(3) . ?
N41C C45C 1.343(3) . ?
N42C C43C 1.352(3) . ?
N42C C46C 1.453(3) . ?
C43C H43C 0.9500 . ?
C43C C44C 1.364(4) . ?
C44C H44C 0.9500 . ?
C44C C45C 1.391(4) . ?
C46C H46E 0.9900 . ?
C46C H46F 0.9900 . ?
C46C C64C 1.512(4) . ?
C51C C52C 1.365(4) . ?
C51C C56C 1.415(4) . ?
C52C H52C 0.9500 . ?
C52C C53C 1.411(4) . ?
C53C H53C 0.9500 . ?
C53C C54C 1.354(4) . ?
C54C H54C 0.9500 . ?
C54C C55C 1.422(4) . ?
C55C C56C 1.432(4) . ?
C55C C64C 1.427(4) . ?
C56C C61C 1.427(4) . ?
C61C H61C 0.9500 . ?
C61C C62C 1.362(4) . ?
C62C H62C 0.9500 . ?
C62C C63C 1.408(4) . ?
C63C H63C 0.9500 . ?
C63C C64C 1.365(4) . ?
N11D C12D 1.351(4) . ?
N11D C16D 1.342(4) . ?
C12D C13D 1.379(4) . ?
C12D C25D 1.447(4) . ?
C13D H13D 0.9500 . ?
C13D C14D 1.389(5) . ?
C14D H14D 0.9500 . ?
C14D C15D 1.370(5) . ?
C15D H15D 0.9500 . ?
C15D C16D 1.387(5) . ?
C16D H16D 0.9500 . ?
N21D N22D 1.358(3) . ?
N21D C25D 1.357(4) . ?
N22D C23D 1.358(4) . ?
N22D C26D 1.446(4) . ?
C23D H23D 0.9500 . ?
C23D C24D 1.364(5) . ?
C24D H24D 0.9500 . ?
C24D C25D 1.406(4) . ?
C26D H26G 0.9900 . ?
C26D H26H 0.9900 . ?
C26D C51D 1.507(4) . ?
N31D C32D 1.371(4) . ?
N31D C36D 1.322(4) . ?
C32D C33D 1.382(4) . ?
C32D C45D 1.456(5) . ?
C33D H33D 0.9500 . ?
C33D C34D 1.399(5) . ?
C34D H34D 0.9500 . ?
C34D C35D 1.389(6) . ?
C35D H35D 0.9500 . ?
C35D C36D 1.392(4) . ?
C36D H36D 0.9500 . ?
N41D N42D 1.352(4) . ?
N41D C45D 1.353(4) . ?
N42D C43D 1.356(4) . ?
N42D C46D 1.455(4) . ?
C43D H43D 0.9500 . ?
C43D C44D 1.375(5) . ?
C44D H44D 0.9500 . ?
C44D C45D 1.387(5) . ?
C46D H46G 0.9900 . ?
C46D H46H 0.9900 . ?
C46D C64D 1.520(4) . ?
C51D C52D 1.385(4) . ?
C51D C56D 1.417(4) . ?
C52D H52D 0.9500 . ?
C52D C53D 1.405(4) . ?
C53D H53D 0.9500 . ?
C53D C54D 1.363(4) . ?
C54D H54D 0.9500 . ?
C54D C55D 1.428(4) . ?
C55D C56D 1.433(4) . ?
C55D C64D 1.422(4) . ?
C56D C61D 1.422(4) . ?
C61D H61D 0.9500 . ?
C61D C62D 1.354(4) . ?
C62D H62D 0.9500 . ?
C62D C63D 1.407(4) . ?
C63D H63D 0.9500 . ?
C63D C64D 1.372(4) . ?
N11E C12E 1.339(5) . ?
N11E C16E 1.330(5) . ?
C12E C13E 1.409(4) . ?
C12E C25E 1.461(5) . ?
C13E H13E 0.9500 . ?
C13E C14E 1.346(6) . ?
C14E H14E 0.9500 . ?
C14E C15E 1.384(7) . ?
C15E H15E 0.9500 . ?
C15E C16E 1.386(5) . ?
C16E H16E 0.9500 . ?
N21E N22E 1.345(4) . ?
N21E C25E 1.351(4) . ?
N22E C23E 1.357(4) . ?
N22E C26E 1.456(4) . ?
C23E H23E 0.9500 . ?
C23E C24E 1.390(5) . ?
C24E H24E 0.9500 . ?
C24E C25E 1.394(5) . ?
C26E H26I 0.9900 . ?
C26E H26J 0.9900 . ?
C26E C51E 1.515(4) . ?
N31E C32E 1.357(4) . ?
N31E C36E 1.335(4) . ?
C32E C33E 1.402(4) . ?
C32E C45E 1.461(4) . ?
C33E H33E 0.9500 . ?
C33E C34E 1.360(6) . ?
C34E H34E 0.9500 . ?
C34E C35E 1.356(6) . ?
C35E H35E 0.9500 . ?
C35E C36E 1.410(5) . ?
C36E H36E 0.9500 . ?
N41E N42E 1.362(3) . ?
N41E C45E 1.336(3) . ?
N42E C43E 1.343(4) . ?
N42E C46E 1.468(4) . ?
C43E H43E 0.9500 . ?
C43E C44E 1.363(5) . ?
C44E H44E 0.9500 . ?
C44E C45E 1.390(4) . ?
C46E H46I 0.9900 . ?
C46E H46J 0.9900 . ?
C46E C64E 1.505(4) . ?
C51E C52E 1.376(4) . ?
C51E C56E 1.431(4) . ?
C52E H52E 0.9500 . ?
C52E C53E 1.406(4) . ?
C53E H53E 0.9500 . ?
C53E C54E 1.353(4) . ?
C54E H54E 0.9500 . ?
C54E C55E 1.421(4) . ?
C55E C56E 1.422(4) . ?
C55E C64E 1.425(4) . ?
C56E C61E 1.428(4) . ?
C61E H61E 0.9500 . ?
C61E C62E 1.360(4) . ?
C62E H62E 0.9500 . ?
C62E C63E 1.404(4) . ?
C63E H63E 0.9500 . ?
C63E C64E 1.377(4) . ?
N11F C12F 1.336(4) . ?
N11F C16F 1.351(4) . ?
C12F C13F 1.404(5) . ?
C12F C25F 1.467(4) . ?
C13F H13F 0.9500 . ?
C13F C14F 1.381(5) . ?
C14F H14F 0.9500 . ?
C14F C15F 1.352(6) . ?
C15F H15F 0.9500 . ?
C15F C16F 1.404(5) . ?
C16F H16F 0.9500 . ?
N21F N22F 1.353(3) . ?
N21F C25F 1.355(4) . ?
N22F C23F 1.356(4) . ?
N22F C26F 1.447(4) . ?
C23F H23F 0.9500 . ?
C23F C24F 1.358(5) . ?
C24F H24F 0.9500 . ?
C24F C25F 1.387(4) . ?
C26F H26K 0.9900 . ?
C26F H26L 0.9900 . ?
C26F C51F 1.523(4) . ?
N31F C32F 1.363(4) . ?
N31F C36F 1.340(4) . ?
C32F C33F 1.400(4) . ?
C32F C45F 1.453(4) . ?
C33F H33F 0.9500 . ?
C33F C34F 1.381(4) . ?
C34F H34F 0.9500 . ?
C34F C35F 1.389(5) . ?
C35F H35F 0.9500 . ?
C35F C36F 1.392(4) . ?
C36F H36F 0.9500 . ?
N41F N42F 1.360(3) . ?
N41F C45F 1.354(3) . ?
N42F C43F 1.348(4) . ?
N42F C46F 1.445(3) . ?
C43F H43F 0.9500 . ?
C43F C44F 1.370(4) . ?
C44F H44F 0.9500 . ?
C44F C45F 1.391(4) . ?
C46F H46K 0.9900 . ?
C46F H46L 0.9900 . ?
C46F C64F 1.511(4) . ?
C51F C52F 1.365(4) . ?
C51F C56F 1.421(4) . ?
C52F H52F 0.9500 . ?
C52F C53F 1.429(4) . ?
C53F H53F 0.9500 . ?
C53F C54F 1.348(4) . ?
C54F H54F 0.9500 . ?
C54F C55F 1.418(4) . ?
C55F C56F 1.422(4) . ?
C55F C64F 1.425(4) . ?
C56F C61F 1.420(4) . ?
C61F H61F 0.9500 . ?
C61F C62F 1.377(4) . ?
C62F H62F 0.9500 . ?
C62F C63F 1.402(4) . ?
C63F H63F 0.9500 . ?
C63F C64F 1.374(4) . ?
S18H O17H 1.603(4) . ?
S18H O19H 1.467(4) . ?
S18H O20H 1.411(4) . ?
S18H C21H 1.737(7) . ?
O17H C11H 1.397(4) . ?
C11H C16H 1.3900 . ?
C11H C12H 1.3900 . ?
C16H H16H 0.9500 . ?
C16H C15H 1.3900 . ?
C15H H15H 0.9500 . ?
C15H C14H 1.3900 . ?
C14H H14H 0.9500 . ?
C14H C13H 1.3900 . ?
C13H H13H 0.9500 . ?
C13H C12H 1.3900 . ?
C12H H12H 0.9500 . ?
C21H H21A 0.9800 . ?
C21H H21B 0.9800 . ?
C21H H21C 0.9800 . ?
S18I O17I 1.571(7) . ?
S18I O20I 1.383(7) . ?
S18I O19I 1.369(7) . ?
S18I C21I 1.695(10) . ?
O17I C11I 1.381(8) . ?
C11I C16I 1.3900 . ?
C11I C12I 1.3900 . ?
C16I H16I 0.9500 . ?
C16I C15I 1.3900 . ?
C15I H15I 0.9500 . ?
C15I C14I 1.3900 . ?
C14I H14I 0.9500 . ?
C14I C13I 1.3900 . ?
C13I H13I 0.9500 . ?
C13I C12I 1.3900 . ?
C12I H12I 0.9500 . ?
C21I H21D 0.9800 . ?
C21I H21E 0.9800 . ?
C21I H21F 0.9800 . ?
S18G O17G 1.600(5) . ?
S18G O19G 1.371(6) . ?
S18G O20G 1.364(5) . ?
S18G C21G 1.767(7) . ?
O17G C11G 1.360(5) . ?
C11G C16G 1.3900 . ?
C11G C12G 1.3900 . ?
C16G H16G 0.9500 . ?
C16G C15G 1.3900 . ?
C15G H15G 0.9500 . ?
C15G C14G 1.3900 . ?
C14G H14G 0.9500 . ?
C14G C13G 1.3900 . ?
C13G H13G 0.9500 . ?
C13G C12G 1.3900 . ?
C12G H12G 0.9500 . ?
C21G H21G 0.9800 . ?
C21G H21H 0.9800 . ?
C21G H21I 0.9800 . ?
B11X F14X 1.392(5) . ?
B11X F12X 1.376(5) . ?
B11X F15X 1.383(5) . ?
B11X F13X 1.350(5) . ?
B41X F43X 1.389(6) . ?
B41X F45X 1.377(6) . ?
B41X F42X 1.387(6) . ?
B41X F44X 1.396(6) . ?
B41Y F44Y 1.374(11) . ?
B41Y F45Y 1.391(11) . ?
B41Y F43Y 1.367(11) . ?
B41Y F42Y 1.376(11) . ?
B21X F25X 1.371(5) . ?
B21X F23X 1.421(6) . ?
B21X F24X 1.358(6) . ?
B21X F22X 1.385(6) . ?
B51Y F55Y 1.533(12) . ?
B51Y F52Y 1.297(10) . ?
B51Y F53Y 1.249(9) . ?
B51Y F54Y 1.295(12) . ?
B61X F62X 1.372(12) . ?
B61X F63X 1.326(11) . ?
B61X F64X 1.350(11) . ?
B61X F65X 1.364(13) . ?
B61Y F63Y 1.418(11) . ?
B61Y F65Y 1.251(9) . ?
B61Y F62Y 1.357(10) . ?
B61Y F64Y 1.419(10) . ?
B51X F53X 1.376(10) . ?
B51X F54X 1.362(9) . ?
B51X F52X 1.303(9) . ?
B51X F55X 1.417(10) . ?
B31X F35X 1.127(7) . ?
B31X F32X 1.332(5) . ?
B31X F33X 1.395(6) . ?
B31X F34X 1.473(7) . ?
B71X F74X 1.531(8) . ?
B71X F72X 1.381(7) . ?
B71X F73X 1.396(8) . ?
O12S H12S 0.8400 . ?
O12S C11S 1.476(8) . ?
O22S H22S 0.8400 . ?
O22S C21S 1.444(9) . ?
C11S H11A 0.9800 . ?
C11S H11B 0.9800 . ?
C11S H11C 0.9800 . ?
C21S H21J 0.9800 . ?
C21S H21K 0.9800 . ?
C21S H21L 0.9800 . ?
B61Z F64Z 1.422(11) . ?
B61Z F65Z 1.387(11) . ?
B61Z F63Z 1.404(11) . ?
B61Z F62Z 1.381(11) . ?

loop_
_geom_angle_atom_site_label_1
_geom_angle_atom_site_label_2
_geom_angle_atom_site_label_3
_geom_angle
_geom_angle_site_symmetry_1
_geom_angle_site_symmetry_3
_geom_angle_publ_flag
N11A Co1 N21A 77.26(8) . . ?
N11A Co1 N31D 172.33(10) . . ?
N11A Co1 N41D 100.40(9) . . ?
N11A Co1 N11E 94.91(9) . 7_666 ?
N11A Co1 N21E 91.60(9) . 7_666 ?
N21A Co1 N11E 171.51(9) . 7_666 ?
N31D Co1 N21A 95.74(9) . . ?
N31D Co1 N41D 77.07(10) . . ?
N31D Co1 N11E 92.25(9) . 7_666 ?
N31D Co1 N21E 92.76(10) . 7_666 ?
N41D Co1 N21A 96.46(9) . . ?
N41D Co1 N11E 88.12(10) . 7_666 ?
N21E Co1 N21A 100.41(9) 7_666 . ?
N21E Co1 N41D 161.11(9) 7_666 . ?
N21E Co1 N11E 76.27(11) 7_666 7_666 ?
N31A Co2 N21B 171.64(11) . . ?
N41A Co2 N31A 76.63(9) . . ?
N41A Co2 N21B 102.23(9) . . ?
N11B Co2 N31A 94.70(11) . . ?
N11B Co2 N41A 92.22(10) . . ?
N11B Co2 N21B 77.02(9) . . ?
N11B Co2 N11F 174.07(10) . 7_666 ?
N11B Co2 N21F 100.29(9) . 7_666 ?
N11F Co2 N31A 90.57(11) 7_666 . ?
N11F Co2 N41A 91.64(11) 7_666 . ?
N11F Co2 N21B 97.76(9) 7_666 . ?
N11F Co2 N21F 77.21(10) 7_666 7_666 ?
N21F Co2 N31A 87.33(10) 7_666 . ?
N21F Co2 N41A 160.44(9) 7_666 . ?
N21F Co2 N21B 95.24(9) 7_666 . ?
N31B Co3 N41E 169.90(10) . . ?
N41B Co3 N31B 76.20(11) . . ?
N41B Co3 N41E 103.07(9) . . ?
N11C Co3 N31B 94.89(10) . . ?
N11C Co3 N41B 90.76(11) . . ?
N11C Co3 N21C 76.86(9) . . ?
N11C Co3 N41E 95.20(9) . . ?
N21C Co3 N31B 88.19(10) . . ?
N21C Co3 N41B 159.27(9) . . ?
N21C Co3 N41E 94.67(9) . . ?
N31E Co3 N31B 92.86(11) . . ?
N31E Co3 N41B 91.85(12) . . ?
N31E Co3 N11C 172.21(10) . . ?
N31E Co3 N21C 102.64(10) . . ?
N31E Co3 N41E 77.06(9) . . ?
N31C Co4 N41F 170.76(8) . . ?
N41C Co4 N31C 75.82(9) . . ?
N41C Co4 N11D 168.12(9) . . ?
N41C Co4 N41F 102.17(8) . . ?
N11D Co4 N31C 92.30(10) . . ?
N11D Co4 N41F 89.61(9) . . ?
N21D Co4 N31C 88.90(9) . . ?
N21D Co4 N41C 102.03(9) . . ?
N21D Co4 N11D 76.99(9) . . ?
N21D Co4 N31F 168.31(9) . . ?
N21D Co4 N41F 100.34(8) . . ?
N31F Co4 N31C 94.42(9) . . ?
N31F Co4 N41C 89.65(8) . . ?
N31F Co4 N11D 91.66(9) . . ?
N31F Co4 N41F 76.48(8) . . ?
C12A N11A Co1 115.91(17) . . ?
C12A N11A C16A 118.5(2) . . ?
C16A N11A Co1 125.5(2) . . ?
N11A C12A C13A 122.4(3) . . ?
N11A C12A C25A 115.7(2) . . ?
C13A C12A C25A 121.9(3) . . ?
C12A C13A H13A 120.8 . . ?
C14A C13A C12A 118.4(3) . . ?
C14A C13A H13A 120.8 . . ?
C13A C14A H14A 120.3 . . ?
C13A C14A C15A 119.4(3) . . ?
C15A C14A H14A 120.3 . . ?
C14A C15A H15A 120.4 . . ?
C16A C15A C14A 119.3(3) . . ?
C16A C15A H15A 120.4 . . ?
N11A C16A C15A 121.9(3) . . ?
N11A C16A H16A 119.0 . . ?
C15A C16A H16A 119.0 . . ?
N22A N21A Co1 142.62(18) . . ?
C25A N21A Co1 112.01(16) . . ?
C25A N21A N22A 105.4(2) . . ?
N21A N22A C26A 123.9(2) . . ?
C23A N22A N21A 110.5(2) . . ?
C23A N22A C26A 125.1(2) . . ?
N22A C23A H23A 126.0 . . ?
N22A C23A C24A 108.1(2) . . ?
C24A C23A H23A 126.0 . . ?
C23A C24A H24A 127.6 . . ?
C23A C24A C25A 104.8(3) . . ?
C25A C24A H24A 127.6 . . ?
N21A C25A C12A 118.9(2) . . ?
N21A C25A C24A 111.3(2) . . ?
C24A C25A C12A 129.7(3) . . ?
N22A C26A H26A 109.0 . . ?
N22A C26A H26B 109.0 . . ?
N22A C26A C51A 112.8(2) . . ?
H26A C26A H26B 107.8 . . ?
C51A C26A H26A 109.0 . . ?
C51A C26A H26B 109.0 . . ?
C32A N31A Co2 114.79(19) . . ?
C36A N31A Co2 127.8(2) . . ?
C36A N31A C32A 117.3(3) . . ?
N31A C32A C33A 122.5(3) . . ?
N31A C32A C45A 115.6(3) . . ?
C33A C32A C45A 121.8(3) . . ?
C32A C33A H33A 120.7 . . ?
C34A C33A C32A 118.6(4) . . ?
C34A C33A H33A 120.7 . . ?
C33A C34A H34A 120.4 . . ?
C33A C34A C35A 119.2(4) . . ?
C35A C34A H34A 120.4 . . ?
C34A C35A H35A 120.8 . . ?
C36A C35A C34A 118.3(4) . . ?
C36A C35A H35A 120.8 . . ?
N31A C36A C35A 123.9(3) . . ?
N31A C36A H36A 118.0 . . ?
C35A C36A H36A 118.0 . . ?
N42A N41A Co2 140.41(18) . . ?
C45A N41A Co2 114.29(19) . . ?
C45A N41A N42A 104.8(2) . . ?
N41A N42A C46A 120.2(2) . . ?
C43A N42A N41A 111.6(2) . . ?
C43A N42A C46A 128.1(2) . . ?
N42A C43A H43A 125.9 . . ?
N42A C43A C44A 108.3(3) . . ?
C44A C43A H43A 125.9 . . ?
C43A C44A H44A 127.8 . . ?
C43A C44A C45A 104.3(3) . . ?
C45A C44A H44A 127.8 . . ?
N41A C45A C32A 118.6(3) . . ?
N41A C45A C44A 111.0(3) . . ?
C44A C45A C32A 130.3(3) . . ?
N42A C46A H46A 108.7 . . ?
N42A C46A H46B 108.7 . . ?
N42A C46A C64A 114.3(3) . . ?
H46A C46A H46B 107.6 . . ?
C64A C46A H46A 108.7 . . ?
C64A C46A H46B 108.7 . . ?
C52A C51A C26A 120.6(2) . . ?
C52A C51A C56A 120.2(3) . . ?
C56A C51A C26A 119.2(2) . . ?
C51A C52A H52A 119.4 . . ?
C51A C52A C53A 121.1(3) . . ?
C53A C52A H52A 119.4 . . ?
C52A C53A H53A 120.1 . . ?
C54A C53A C52A 119.8(3) . . ?
C54A C53A H53A 120.1 . . ?
C53A C54A H54A 119.6 . . ?
C53A C54A C55A 120.9(3) . . ?
C55A C54A H54A 119.6 . . ?
C54A C55A C56A 119.2(2) . . ?
C54A C55A C64A 121.3(3) . . ?
C56A C55A C64A 119.5(3) . . ?
C51A C56A C55A 118.7(3) . . ?
C51A C56A C61A 122.8(3) . . ?
C61A C56A C55A 118.5(2) . . ?
C56A C61A H61A 119.6 . . ?
C62A C61A C56A 120.8(3) . . ?
C62A C61A H61A 119.6 . . ?
C61A C62A H62A 119.6 . . ?
C61A C62A C63A 120.9(3) . . ?
C63A C62A H62A 119.6 . . ?
C62A C63A H63A 119.7 . . ?
C64A C63A C62A 120.6(3) . . ?
C64A C63A H63A 119.7 . . ?
C55A C64A C46A 118.4(3) . . ?
C63A C64A C46A 121.9(2) . . ?
C63A C64A C55A 119.6(3) . . ?
C12B N11B Co2 115.85(18) . . ?
C16B N11B Co2 125.8(2) . . ?
C16B N11B C12B 118.4(3) . . ?
N11B C12B C13B 122.5(3) . . ?
N11B C12B C25B 115.1(2) . . ?
C13B C12B C25B 122.4(3) . . ?
C12B C13B H13B 121.1 . . ?
C14B C13B C12B 117.8(3) . . ?
C14B C13B H13B 121.1 . . ?
C13B C14B H14B 120.1 . . ?
C15B C14B C13B 119.8(3) . . ?
C15B C14B H14B 120.1 . . ?
C14B C15B H15B 120.3 . . ?
C14B C15B C16B 119.3(3) . . ?
C16B C15B H15B 120.3 . . ?
N11B C16B C15B 122.0(3) . . ?
N11B C16B H16B 119.0 . . ?
C15B C16B H16B 119.0 . . ?
N22B N21B Co2 142.08(18) . . ?
C25B N21B Co2 112.33(17) . . ?
C25B N21B N22B 105.5(2) . . ?
N21B N22B C26B 122.6(2) . . ?
C23B N22B N21B 111.2(2) . . ?
C23B N22B C26B 125.9(2) . . ?
N22B C23B H23B 125.9 . . ?
N22B C23B C24B 108.3(2) . . ?
C24B C23B H23B 125.9 . . ?
C23B C24B H24B 128.0 . . ?
C23B C24B C25B 104.1(3) . . ?
C25B C24B H24B 128.0 . . ?
N21B C25B C12B 119.1(2) . . ?
N21B C25B C24B 110.9(3) . . ?
C24B C25B C12B 129.9(3) . . ?
N22B C26B H26C 109.0 . . ?
N22B C26B H26D 109.0 . . ?
N22B C26B C51B 113.0(2) . . ?
H26C C26B H26D 107.8 . . ?
C51B C26B H26C 109.0 . . ?
C51B C26B H26D 109.0 . . ?
C32B N31B Co3 114.9(2) . . ?
C32B N31B C36B 118.7(3) . . ?
C36B N31B Co3 126.2(2) . . ?
N31B C32B C33B 120.1(4) . . ?
N31B C32B C45B 115.1(3) . . ?
C33B C32B C45B 124.4(4) . . ?
C32B C33B H33B 119.7 . . ?
C34B C33B C32B 120.6(5) . . ?
C34B C33B H33B 119.7 . . ?
C33B C34B H34B 119.8 . . ?
C33B C34B C35B 120.3(4) . . ?
C35B C34B H34B 119.8 . . ?
C34B C35B H35B 121.3 . . ?
C34B C35B C36B 117.4(4) . . ?
C36B C35B H35B 121.3 . . ?
N31B C36B C35B 122.5(4) . . ?
N31B C36B H36B 118.7 . . ?
C35B C36B H36B 118.7 . . ?
N42B N41B Co3 138.4(2) . . ?
C45B N41B Co3 114.2(2) . . ?
C45B N41B N42B 106.6(3) . . ?
N41B N42B C43B 111.9(3) . . ?
N41B N42B C46B 121.0(3) . . ?
C43B N42B C46B 126.5(3) . . ?
N42B C43B H43B 126.7 . . ?
N42B C43B C44B 106.5(4) . . ?
C44B C43B H43B 126.7 . . ?
C43B C44B H44B 127.4 . . ?
C43B C44B C45B 105.3(4) . . ?
C45B C44B H44B 127.4 . . ?
N41B C45B C32B 119.0(3) . . ?
N41B C45B C44B 109.6(4) . . ?
C44B C45B C32B 131.4(4) . . ?
N42B C46B H46C 109.0 . . ?
N42B C46B H46D 109.0 . . ?
N42B C46B C64B 112.8(3) . . ?
H46C C46B H46D 107.8 . . ?
C64B C46B H46C 109.0 . . ?
C64B C46B H46D 109.0 . . ?
C52B C51B C26B 120.4(3) . . ?
C52B C51B C56B 120.2(3) . . ?
C56B C51B C26B 119.4(2) . . ?
C51B C52B H52B 119.5 . . ?
C51B C52B C53B 121.1(3) . . ?
C53B C52B H52B 119.5 . . ?
C52B C53B H53B 120.1 . . ?
C54B C53B C52B 119.7(3) . . ?
C54B C53B H53B 120.1 . . ?
C53B C54B H54B 119.2 . . ?
C53B C54B C55B 121.5(3) . . ?
C55B C54B H54B 119.2 . . ?
C54B C55B C56B 118.6(3) . . ?
C54B C55B C64B 122.4(3) . . ?
C64B C55B C56B 119.0(3) . . ?
C51B C56B C55B 118.6(3) . . ?
C61B C56B C51B 121.9(3) . . ?
C61B C56B C55B 119.5(3) . . ?
C56B C61B H61B 120.3 . . ?
C62B C61B C56B 119.4(3) . . ?
C62B C61B H61B 120.3 . . ?
C61B C62B H62B 119.5 . . ?
C61B C62B C63B 120.9(3) . . ?
C63B C62B H62B 119.5 . . ?
C62B C63B H63B 119.3 . . ?
C64B C63B C62B 121.5(3) . . ?
C64B C63B H63B 119.3 . . ?
C55B C64B C46B 117.3(3) . . ?
C63B C64B C46B 123.0(3) . . ?
C63B C64B C55B 119.6(3) . . ?
C12C N11C Co3 115.23(18) . . ?
C16C N11C Co3 126.2(2) . . ?
C16C N11C C12C 118.3(3) . . ?
N11C C12C C13C 121.9(3) . . ?
N11C C12C C25C 114.7(3) . . ?
C13C C12C C25C 123.3(3) . . ?
C12C C13C H13C 120.5 . . ?
C12C C13C C14C 119.0(3) . . ?
C14C C13C H13C 120.5 . . ?
C13C C14C H14C 120.3 . . ?
C15C C14C C13C 119.4(3) . . ?
C15C C14C H14C 120.3 . . ?
C14C C15C H15C 120.4 . . ?
C14C C15C C16C 119.1(3) . . ?
C16C C15C H15C 120.4 . . ?
N11C C16C C15C 122.2(3) . . ?
N11C C16C H16C 118.9 . . ?
C15C C16C H16C 118.9 . . ?
N22C N21C Co3 139.8(2) . . ?
C25C N21C Co3 114.17(18) . . ?
C25C N21C N22C 104.8(2) . . ?
N21C N22C C26C 120.9(3) . . ?
C23C N22C N21C 111.1(3) . . ?
C23C N22C C26C 127.4(3) . . ?
N22C C23C H23C 126.1 . . ?
N22C C23C C24C 107.8(3) . . ?
C24C C23C H23C 126.1 . . ?
C23C C24C H24C 127.7 . . ?
C23C C24C C25C 104.6(3) . . ?
C25C C24C H24C 127.7 . . ?
N21C C25C C12C 118.2(3) . . ?
N21C C25C C24C 111.5(3) . . ?
C24C C25C C12C 130.0(3) . . ?
N22C C26C H26E 109.2 . . ?
N22C C26C H26F 109.2 . . ?
N22C C26C C51C 112.0(3) . . ?
H26E C26C H26F 107.9 . . ?
C51C C26C H26E 109.2 . . ?
C51C C26C H26F 109.2 . . ?
C32C N31C Co4 115.61(18) . . ?
C36C N31C Co4 126.8(2) . . ?
C36C N31C C32C 117.5(3) . . ?
N31C C32C C33C 122.7(3) . . ?
N31C C32C C45C 114.5(2) . . ?
C33C C32C C45C 122.7(3) . . ?
C32C C33C H33C 120.4 . . ?
C32C C33C C34C 119.2(3) . . ?
C34C C33C H33C 120.4 . . ?
C33C C34C H34C 120.7 . . ?
C33C C34C C35C 118.6(3) . . ?
C35C C34C H34C 120.7 . . ?
C34C C35C H35C 120.6 . . ?
C34C C35C C36C 118.9(3) . . ?
C36C C35C H35C 120.6 . . ?
N31C C36C C35C 123.0(3) . . ?
N31C C36C H36C 118.5 . . ?
C35C C36C H36C 118.5 . . ?
N42C N41C Co4 139.31(17) . . ?
N42C N41C C45C 105.3(2) . . ?
C45C N41C Co4 115.05(17) . . ?
N41C N42C C43C 111.1(2) . . ?
N41C N42C C46C 121.4(2) . . ?
C43C N42C C46C 127.5(2) . . ?
N42C C43C H43C 126.1 . . ?
N42C C43C C44C 107.8(2) . . ?
C44C C43C H43C 126.1 . . ?
C43C C44C H44C 127.6 . . ?
C43C C44C C45C 104.8(2) . . ?
C45C C44C H44C 127.6 . . ?
N41C C45C C32C 117.9(2) . . ?
N41C C45C C44C 111.0(2) . . ?
C44C C45C C32C 130.9(3) . . ?
N42C C46C H46E 108.9 . . ?
N42C C46C H46F 108.9 . . ?
N42C C46C C64C 113.3(2) . . ?
H46E C46C H46F 107.7 . . ?
C64C C46C H46E 108.9 . . ?
C64C C46C H46F 108.9 . . ?
C52C C51C C26C 119.8(3) . . ?
C52C C51C C56C 121.0(3) . . ?
C56C C51C C26C 119.2(3) . . ?
C51C C52C H52C 119.7 . . ?
C51C C52C C53C 120.5(3) . . ?
C53C C52C H52C 119.7 . . ?
C52C C53C H53C 119.9 . . ?
C54C C53C C52C 120.1(3) . . ?
C54C C53C H53C 119.9 . . ?
C53C C54C H54C 119.3 . . ?
C53C C54C C55C 121.3(3) . . ?
C55C C54C H54C 119.3 . . ?
C54C C55C C56C 118.4(2) . . ?
C54C C55C C64C 122.0(2) . . ?
C64C C55C C56C 119.5(2) . . ?
C51C C56C C55C 118.5(2) . . ?
C51C C56C C61C 123.3(3) . . ?
C61C C56C C55C 118.2(3) . . ?
C56C C61C H61C 119.7 . . ?
C62C C61C C56C 120.6(3) . . ?
C62C C61C H61C 119.7 . . ?
C61C C62C H62C 119.5 . . ?
C61C C62C C63C 121.0(3) . . ?
C63C C62C H62C 119.5 . . ?
C62C C63C H63C 119.6 . . ?
C64C C63C C62C 120.9(3) . . ?
C64C C63C H63C 119.6 . . ?
C55C C64C C46C 117.3(2) . . ?
C63C C64C C46C 122.8(2) . . ?
C63C C64C C55C 119.8(2) . . ?
C12D N11D Co4 114.9(2) . . ?
C16D N11D Co4 127.0(2) . . ?
C16D N11D C12D 118.0(3) . . ?
N11D C12D C13D 121.6(3) . . ?
N11D C12D C25D 115.3(3) . . ?
C13D C12D C25D 123.0(3) . . ?
C12D C13D H13D 120.3 . . ?
C12D C13D C14D 119.3(3) . . ?
C14D C13D H13D 120.3 . . ?
C13D C14D H14D 120.2 . . ?
C15D C14D C13D 119.6(3) . . ?
C15D C14D H14D 120.2 . . ?
C14D C15D H15D 121.1 . . ?
C14D C15D C16D 117.8(4) . . ?
C16D C15D H15D 121.1 . . ?
N11D C16D C15D 123.5(3) . . ?
N11D C16D H16D 118.3 . . ?
C15D C16D H16D 118.3 . . ?
N22D N21D Co4 140.41(18) . . ?
C25D N21D Co4 113.04(18) . . ?
C25D N21D N22D 105.7(2) . . ?
N21D N22D C26D 121.9(2) . . ?
C23D N22D N21D 110.5(2) . . ?
C23D N22D C26D 127.4(3) . . ?
N22D C23D H23D 125.8 . . ?
N22D C23D C24D 108.4(3) . . ?
C24D C23D H23D 125.8 . . ?
C23D C24D H24D 127.3 . . ?
C23D C24D C25D 105.3(3) . . ?
C25D C24D H24D 127.3 . . ?
N21D C25D C12D 118.8(2) . . ?
N21D C25D C24D 110.0(3) . . ?
C24D C25D C12D 131.2(3) . . ?
N22D C26D H26G 108.8 . . ?
N22D C26D H26H 108.8 . . ?
N22D C26D C51D 113.8(2) . . ?
H26G C26D H26H 107.7 . . ?
C51D C26D H26G 108.8 . . ?
C51D C26D H26H 108.8 . . ?
C32D N31D Co1 115.3(2) . . ?
C36D N31D Co1 125.9(2) . . ?
C36D N31D C32D 118.6(3) . . ?
N31D C32D C33D 121.7(3) . . ?
N31D C32D C45D 115.3(3) . . ?
C33D C32D C45D 123.1(3) . . ?
C32D C33D H33D 120.5 . . ?
C32D C33D C34D 119.0(4) . . ?
C34D C33D H33D 120.5 . . ?
C33D C34D H34D 120.5 . . ?
C35D C34D C33D 118.9(3) . . ?
C35D C34D H34D 120.5 . . ?
C34D C35D H35D 120.7 . . ?
C34D C35D C36D 118.5(4) . . ?
C36D C35D H35D 120.7 . . ?
N31D C36D C35D 123.2(4) . . ?
N31D C36D H36D 118.4 . . ?
C35D C36D H36D 118.4 . . ?
N42D N41D Co1 139.43(19) . . ?
N42D N41D C45D 105.0(2) . . ?
C45D N41D Co1 114.0(2) . . ?
N41D N42D C43D 111.9(3) . . ?
N41D N42D C46D 121.6(2) . . ?
C43D N42D C46D 126.4(3) . . ?
N42D C43D H43D 126.8 . . ?
N42D C43D C44D 106.4(3) . . ?
C44D C43D H43D 126.8 . . ?
C43D C44D H44D 126.9 . . ?
C43D C44D C45D 106.2(3) . . ?
C45D C44D H44D 126.9 . . ?
N41D C45D C32D 117.8(3) . . ?
N41D C45D C44D 110.4(3) . . ?
C44D C45D C32D 131.7(3) . . ?
N42D C46D H46G 109.1 . . ?
N42D C46D H46H 109.0 . . ?
N42D C46D C64D 112.7(2) . . ?
H46G C46D H46H 107.8 . . ?
C64D C46D H46G 109.0 . . ?
C64D C46D H46H 109.0 . . ?
C52D C51D C26D 121.0(3) . . ?
C52D C51D C56D 120.4(3) . . ?
C56D C51D C26D 118.6(2) . . ?
C51D C52D H52D 119.9 . . ?
C51D C52D C53D 120.1(3) . . ?
C53D C52D H52D 119.9 . . ?
C52D C53D H53D 119.5 . . ?
C54D C53D C52D 120.9(3) . . ?
C54D C53D H53D 119.5 . . ?
C53D C54D H54D 119.5 . . ?
C53D C54D C55D 121.0(3) . . ?
C55D C54D H54D 119.5 . . ?
C54D C55D C56D 118.1(3) . . ?
C64D C55D C54D 122.7(3) . . ?
C64D C55D C56D 119.2(2) . . ?
C51D C56D C55D 119.4(2) . . ?
C51D C56D C61D 122.6(3) . . ?
C61D C56D C55D 118.0(3) . . ?
C56D C61D H61D 119.1 . . ?
C62D C61D C56D 121.9(3) . . ?
C62D C61D H61D 119.1 . . ?
C61D C62D H62D 120.2 . . ?
C61D C62D C63D 119.7(3) . . ?
C63D C62D H62D 120.2 . . ?
C62D C63D H63D 119.2 . . ?
C64D C63D C62D 121.6(3) . . ?
C64D C63D H63D 119.2 . . ?
C55D C64D C46D 118.6(2) . . ?
C63D C64D C46D 121.7(3) . . ?
C63D C64D C55D 119.6(3) . . ?
C12E N11E Co1 115.0(2) . 7_666 ?
C16E N11E Co1 126.9(3) . 7_666 ?
C16E N11E C12E 118.0(3) . . ?
N11E C12E C13E 121.1(4) . . ?
N11E C12E C25E 115.8(3) . . ?
C13E C12E C25E 123.0(4) . . ?
C12E C13E H13E 120.1 . . ?
C14E C13E C12E 119.8(4) . . ?
C14E C13E H13E 120.1 . . ?
C13E C14E H14E 120.2 . . ?
C13E C14E C15E 119.6(4) . . ?
C15E C14E H14E 120.2 . . ?
C14E C15E H15E 121.2 . . ?
C14E C15E C16E 117.6(4) . . ?
C16E C15E H15E 121.2 . . ?
N11E C16E C15E 123.9(4) . . ?
N11E C16E H16E 118.1 . . ?
C15E C16E H16E 118.1 . . ?
N22E N21E Co1 139.20(19) . 7_666 ?
N22E N21E C25E 106.2(3) . . ?
C25E N21E Co1 114.4(2) . 7_666 ?
N21E N22E C23E 111.2(3) . . ?
N21E N22E C26E 121.8(2) . . ?
C23E N22E C26E 126.3(3) . . ?
N22E C23E H23E 126.5 . . ?
N22E C23E C24E 107.0(3) . . ?
C24E C23E H23E 126.5 . . ?
C23E C24E H24E 127.4 . . ?
C23E C24E C25E 105.3(3) . . ?
C25E C24E H24E 127.4 . . ?
N21E C25E C12E 118.4(3) . . ?
N21E C25E C24E 110.3(3) . . ?
C24E C25E C12E 131.2(3) . . ?
N22E C26E H26I 109.1 . . ?
N22E C26E H26J 109.1 . . ?
N22E C26E C51E 112.4(2) . . ?
H26I C26E H26J 107.8 . . ?
C51E C26E H26I 109.1 . . ?
C51E C26E H26J 109.1 . . ?
C32E N31E Co3 115.65(19) . . ?
C36E N31E Co3 126.5(3) . . ?
C36E N31E C32E 117.6(3) . . ?
N31E C32E C33E 123.0(3) . . ?
N31E C32E C45E 115.5(2) . . ?
C33E C32E C45E 121.3(3) . . ?
C32E C33E H33E 120.9 . . ?
C34E C33E C32E 118.3(4) . . ?
C34E C33E H33E 120.9 . . ?
C33E C34E H34E 120.2 . . ?
C35E C34E C33E 119.6(4) . . ?
C35E C34E H34E 120.2 . . ?
C34E C35E H35E 119.8 . . ?
C34E C35E C36E 120.3(4) . . ?
C36E C35E H35E 119.8 . . ?
N31E C36E C35E 121.2(4) . . ?
N31E C36E H36E 119.4 . . ?
C35E C36E H36E 119.4 . . ?
N42E N41E Co3 143.46(17) . . ?
C45E N41E Co3 112.21(17) . . ?
C45E N41E N42E 104.3(2) . . ?
N41E N42E C46E 123.4(2) . . ?
C43E N42E N41E 111.4(2) . . ?
C43E N42E C46E 124.8(3) . . ?
N42E C43E H43E 126.1 . . ?
N42E C43E C44E 107.8(3) . . ?
C44E C43E H43E 126.1 . . ?
C43E C44E H44E 127.6 . . ?
C43E C44E C45E 104.8(3) . . ?
C45E C44E H44E 127.6 . . ?
N41E C45E C32E 119.1(2) . . ?
N41E C45E C44E 111.7(3) . . ?
C44E C45E C32E 129.0(3) . . ?
N42E C46E H46I 109.1 . . ?
N42E C46E H46J 109.1 . . ?
N42E C46E C64E 112.5(2) . . ?
H46I C46E H46J 107.8 . . ?
C64E C46E H46I 109.1 . . ?
C64E C46E H46J 109.1 . . ?
C52E C51E C26E 122.2(3) . . ?
C52E C51E C56E 119.9(3) . . ?
C56E C51E C26E 117.9(2) . . ?
C51E C52E H52E 120.0 . . ?
C51E C52E C53E 119.9(3) . . ?
C53E C52E H52E 120.0 . . ?
C52E C53E H53E 119.1 . . ?
C54E C53E C52E 121.7(2) . . ?
C54E C53E H53E 119.1 . . ?
C53E C54E H54E 119.7 . . ?
C53E C54E C55E 120.5(3) . . ?
C55E C54E H54E 119.7 . . ?
C54E C55E C56E 118.6(3) . . ?
C54E C55E C64E 121.9(2) . . ?
C56E C55E C64E 119.4(2) . . ?
C55E C56E C51E 119.3(2) . . ?
C55E C56E C61E 119.0(3) . . ?
C61E C56E C51E 121.7(3) . . ?
C56E C61E H61E 119.8 . . ?
C62E C61E C56E 120.4(3) . . ?
C62E C61E H61E 119.8 . . ?
C61E C62E H62E 119.8 . . ?
C61E C62E C63E 120.4(3) . . ?
C63E C62E H62E 119.8 . . ?
C62E C63E H63E 119.2 . . ?
C64E C63E C62E 121.6(3) . . ?
C64E C63E H63E 119.2 . . ?
C55E C64E C46E 119.6(2) . . ?
C63E C64E C46E 121.4(3) . . ?
C63E C64E C55E 119.0(3) . . ?
C12F N11F Co2 115.6(2) . 7_666 ?
C12F N11F C16F 117.9(3) . . ?
C16F N11F Co2 126.5(3) . 7_666 ?
N11F C12F C13F 123.2(3) . . ?
N11F C12F C25F 115.8(3) . . ?
C13F C12F C25F 121.0(3) . . ?
C12F C13F H13F 121.0 . . ?
C14F C13F C12F 118.0(4) . . ?
C14F C13F H13F 121.0 . . ?
C13F C14F H14F 120.3 . . ?
C15F C14F C13F 119.4(4) . . ?
C15F C14F H14F 120.3 . . ?
C14F C15F H15F 119.9 . . ?
C14F C15F C16F 120.2(4) . . ?
C16F C15F H15F 119.9 . . ?
N11F C16F C15F 121.3(4) . . ?
N11F C16F H16F 119.3 . . ?
C15F C16F H16F 119.3 . . ?
N22F N21F Co2 140.0(2) . 7_666 ?
N22F N21F C25F 104.8(2) . . ?
C25F N21F Co2 113.82(19) . 7_666 ?
N21F N22F C23F 111.0(3) . . ?
N21F N22F C26F 121.8(2) . . ?
C23F N22F C26F 127.0(3) . . ?
N22F C23F H23F 126.2 . . ?
N22F C23F C24F 107.7(3) . . ?
C24F C23F H23F 126.2 . . ?
C23F C24F H24F 127.2 . . ?
C23F C24F C25F 105.7(3) . . ?
C25F C24F H24F 127.2 . . ?
N21F C25F C12F 117.3(3) . . ?
N21F C25F C24F 110.7(3) . . ?
C24F C25F C12F 131.9(3) . . ?
N22F C26F H26K 109.1 . . ?
N22F C26F H26L 109.1 . . ?
N22F C26F C51F 112.7(2) . . ?
H26K C26F H26L 107.8 . . ?
C51F C26F H26K 109.1 . . ?
C51F C26F H26L 109.1 . . ?
C32F N31F Co4 115.49(17) . . ?
C36F N31F Co4 126.7(2) . . ?
C36F N31F C32F 117.5(2) . . ?
N31F C32F C33F 122.6(3) . . ?
N31F C32F C45F 115.8(2) . . ?
C33F C32F C45F 121.5(3) . . ?
C32F C33F H33F 120.9 . . ?
C34F C33F C32F 118.3(3) . . ?
C34F C33F H33F 120.9 . . ?
C33F C34F H34F 120.1 . . ?
C33F C34F C35F 119.8(3) . . ?
C35F C34F H34F 120.1 . . ?
C34F C35F H35F 120.8 . . ?
C34F C35F C36F 118.3(3) . . ?
C36F C35F H35F 120.8 . . ?
N31F C36F C35F 123.4(3) . . ?
N31F C36F H36F 118.3 . . ?
C35F C36F H36F 118.3 . . ?
N42F N41F Co4 141.67(17) . . ?
C45F N41F Co4 113.41(17) . . ?
C45F N41F N42F 104.3(2) . . ?
N41F N42F C46F 121.5(2) . . ?
C43F N42F N41F 111.5(2) . . ?
C43F N42F C46F 126.9(2) . . ?
N42F C43F H43F 126.1 . . ?
N42F C43F C44F 107.9(3) . . ?
C44F C43F H43F 126.1 . . ?
C43F C44F H44F 127.5 . . ?
C43F C44F C45F 105.0(2) . . ?
C45F C44F H44F 127.5 . . ?
N41F C45F C32F 118.1(2) . . ?
N41F C45F C44F 111.3(2) . . ?
C44F C45F C32F 130.6(3) . . ?
N42F C46F H46K 108.8 . . ?
N42F C46F H46L 108.8 . . ?
N42F C46F C64F 113.9(2) . . ?
H46K C46F H46L 107.7 . . ?
C64F C46F H46K 108.8 . . ?
C64F C46F H46L 108.8 . . ?
C52F C51F C26F 120.6(3) . . ?
C52F C51F C56F 119.8(3) . . ?
C56F C51F C26F 119.5(2) . . ?
C51F C52F H52F 119.5 . . ?
C51F C52F C53F 121.1(3) . . ?
C53F C52F H52F 119.5 . . ?
C52F C53F H53F 120.3 . . ?
C54F C53F C52F 119.4(3) . . ?
C54F C53F H53F 120.3 . . ?
C53F C54F H54F 119.2 . . ?
C53F C54F C55F 121.6(3) . . ?
C55F C54F H54F 119.2 . . ?
C54F C55F C56F 118.7(2) . . ?
C54F C55F C64F 121.9(2) . . ?
C56F C55F C64F 119.3(2) . . ?
C51F C56F C55F 119.2(2) . . ?
C61F C56F C51F 122.0(3) . . ?
C61F C56F C55F 118.7(3) . . ?
C56F C61F H61F 119.7 . . ?
C62F C61F C56F 120.6(3) . . ?
C62F C61F H61F 119.7 . . ?
C61F C62F H62F 119.8 . . ?
C61F C62F C63F 120.3(3) . . ?
C63F C62F H62F 119.8 . . ?
C62F C63F H63F 119.6 . . ?
C64F C63F C62F 120.9(3) . . ?
C64F C63F H63F 119.6 . . ?
C55F C64F C46F 118.2(2) . . ?
C63F C64F C46F 121.8(3) . . ?
C63F C64F C55F 120.0(3) . . ?
O17H S18H C21H 102.0(4) . . ?
O19H S18H O17H 108.3(2) . . ?
O19H S18H C21H 111.8(4) . . ?
O20H S18H O17H 104.5(2) . . ?
O20H S18H O19H 116.9(3) . . ?
O20H S18H C21H 111.9(3) . . ?
C11H O17H S18H 119.7(2) . . ?
C16H C11H O17H 119.7(3) . . ?
C16H C11H C12H 120.0 . . ?
C12H C11H O17H 120.2(3) . . ?
C11H C16H H16H 120.0 . . ?
C15H C16H C11H 120.0 . . ?
C15H C16H H16H 120.0 . . ?
C16H C15H H15H 120.0 . . ?
C16H C15H C14H 120.0 . . ?
C14H C15H H15H 120.0 . . ?
C15H C14H H14H 120.0 . . ?
C15H C14H C13H 120.0 . . ?
C13H C14H H14H 120.0 . . ?
C14H C13H H13H 120.0 . . ?
C12H C13H C14H 120.0 . . ?
C12H C13H H13H 120.0 . . ?
C11H C12H H12H 120.0 . . ?
C13H C12H C11H 120.0 . . ?
C13H C12H H12H 120.0 . . ?
S18H C21H H21A 109.5 . . ?
S18H C21H H21B 109.5 . . ?
S18H C21H H21C 109.5 . . ?
H21A C21H H21B 109.5 . . ?
H21A C21H H21C 109.5 . . ?
H21B C21H H21C 109.5 . . ?
O17I S18I C21I 100.5(5) . . ?
O20I S18I O17I 105.8(4) . . ?
O20I S18I C21I 108.7(6) . . ?
O19I S18I O17I 113.4(5) . . ?
O19I S18I O20I 118.0(7) . . ?
O19I S18I C21I 109.1(6) . . ?
C11I O17I S18I 120.1(6) . . ?
O17I C11I C16I 121.8(5) . . ?
O17I C11I C12I 118.2(5) . . ?
C16I C11I C12I 120.0 . . ?
C11I C16I H16I 120.0 . . ?
C15I C16I C11I 120.0 . . ?
C15I C16I H16I 120.0 . . ?
C16I C15I H15I 120.0 . . ?
C16I C15I C14I 120.0 . . ?
C14I C15I H15I 120.0 . . ?
C15I C14I H14I 120.0 . . ?
C15I C14I C13I 120.0 . . ?
C13I C14I H14I 120.0 . . ?
C14I C13I H13I 120.0 . . ?
C14I C13I C12I 120.0 . . ?
C12I C13I H13I 120.0 . . ?
C11I C12I H12I 120.0 . . ?
C13I C12I C11I 120.0 . . ?
C13I C12I H12I 120.0 . . ?
S18I C21I H21D 109.5 . . ?
S18I C21I H21E 109.5 . . ?
S18I C21I H21F 109.5 . . ?
H21D C21I H21E 109.5 . . ?
H21D C21I H21F 109.5 . . ?
H21E C21I H21F 109.5 . . ?
O17G S18G C21G 100.8(5) . . ?
O19G S18G O17G 101.1(4) . . ?
O19G S18G C21G 110.0(4) . . ?
O20G S18G O17G 107.5(3) . . ?
O20G S18G O19G 120.6(4) . . ?
O20G S18G C21G 114.1(5) . . ?
C11G O17G S18G 120.6(4) . . ?
O17G C11G C16G 119.8(4) . . ?
O17G C11G C12G 120.1(4) . . ?
C16G C11G C12G 120.0 . . ?
C11G C16G H16G 120.0 . . ?
C15G C16G C11G 120.0 . . ?
C15G C16G H16G 120.0 . . ?
C16G C15G H15G 120.0 . . ?
C14G C15G C16G 120.0 . . ?
C14G C15G H15G 120.0 . . ?
C15G C14G H14G 120.0 . . ?
C13G C14G C15G 120.0 . . ?
C13G C14G H14G 120.0 . . ?
C14G C13G H13G 120.0 . . ?
C14G C13G C12G 120.0 . . ?
C12G C13G H13G 120.0 . . ?
C11G C12G H12G 120.0 . . ?
C13G C12G C11G 120.0 . . ?
C13G C12G H12G 120.0 . . ?
S18G C21G H21G 109.5 . . ?
S18G C21G H21H 109.5 . . ?
S18G C21G H21I 109.5 . . ?
H21G C21G H21H 109.5 . . ?
H21G C21G H21I 109.5 . . ?
H21H C21G H21I 109.5 . . ?
F12X B11X F14X 108.4(3) . . ?
F12X B11X F15X 112.4(4) . . ?
F15X B11X F14X 107.3(3) . . ?
F13X B11X F14X 109.1(4) . . ?
F13X B11X F12X 109.6(4) . . ?
F13X B11X F15X 110.0(4) . . ?
F43X B41X F44X 108.6(4) . . ?
F45X B41X F43X 110.9(4) . . ?
F45X B41X F42X 109.8(4) . . ?
F45X B41X F44X 109.1(4) . . ?
F42X B41X F43X 108.6(4) . . ?
F42X B41X F44X 109.8(4) . . ?
F44Y B41Y F45Y 113.3(9) . . ?
F44Y B41Y F42Y 110.0(9) . . ?
F43Y B41Y F44Y 108.2(11) . . ?
F43Y B41Y F45Y 108.8(8) . . ?
F43Y B41Y F42Y 108.2(8) . . ?
F42Y B41Y F45Y 108.3(10) . . ?
F25X B21X F23X 109.0(4) . . ?
F25X B21X F22X 114.2(5) . . ?
F24X B21X F25X 106.8(4) . . ?
F24X B21X F23X 107.7(5) . . ?
F24X B21X F22X 109.7(4) . . ?
F22X B21X F23X 109.3(4) . . ?
F52Y B51Y F55Y 101.6(9) . . ?
F53Y B51Y F55Y 95.9(8) . . ?
F53Y B51Y F52Y 135.5(12) . . ?
F53Y B51Y F54Y 109.0(11) . . ?
F54Y B51Y F55Y 97.3(10) . . ?
F54Y B51Y F52Y 108.9(8) . . ?
F63X B61X F62X 105.6(10) . . ?
F63X B61X F64X 116.6(11) . . ?
F63X B61X F65X 120.2(12) . . ?
F64X B61X F62X 106.3(9) . . ?
F64X B61X F65X 93.5(12) . . ?
F65X B61X F62X 113.9(11) . . ?
F63Y B61Y F64Y 94.4(7) . . ?
F65Y B61Y F63Y 110.1(7) . . ?
F65Y B61Y F62Y 120.0(8) . . ?
F65Y B61Y F64Y 115.3(9) . . ?
F62Y B61Y F63Y 108.6(8) . . ?
F62Y B61Y F64Y 105.4(6) . . ?
F53X B51X F55X 103.6(6) . . ?
F54X B51X F53X 103.4(7) . . ?
F54X B51X F55X 111.8(8) . . ?
F52X B51X F53X 121.8(10) . . ?
F52X B51X F54X 105.0(7) . . ?
F52X B51X F55X 111.0(9) . . ?
F35X B31X F32X 118.1(7) . . ?
F35X B31X F33X 122.6(6) . . ?
F35X B31X F34X 107.1(4) . . ?
F32X B31X F33X 105.4(6) . . ?
F32X B31X F34X 103.6(5) . . ?
F33X B31X F34X 96.2(6) . . ?
F72X B71X F74X 103.0(5) . . ?
F72X B71X F73X 104.2(5) . . ?
F73X B71X F74X 111.4(5) . . ?
C11S O12S H12S 109.5 . . ?
C21S O22S H22S 109.5 . . ?
O12S C11S H11A 109.5 . . ?
O12S C11S H11B 109.5 . . ?
O12S C11S H11C 109.5 . . ?
H11A C11S H11B 109.5 . . ?
H11A C11S H11C 109.5 . . ?
H11B C11S H11C 109.5 . . ?
O22S C21S H21J 109.5 . . ?
O22S C21S H21K 109.5 . . ?
O22S C21S H21L 109.5 . . ?
H21J C21S H21K 109.5 . . ?
H21J C21S H21L 109.5 . . ?
H21K C21S H21L 109.5 . . ?
F65Z B61Z F64Z 114.2(12) . . ?
F65Z B61Z F63Z 106.3(13) . . ?
F63Z B61Z F64Z 106.0(11) . . ?
F62Z B61Z F64Z 108.7(10) . . ?
F62Z B61Z F65Z 111.1(13) . . ?
F62Z B61Z F63Z 110.2(11) . . ?

loop_
_geom_torsion_atom_site_label_1
_geom_torsion_atom_site_label_2
_geom_torsion_atom_site_label_3
_geom_torsion_atom_site_label_4
_geom_torsion
_geom_torsion_site_symmetry_1
_geom_torsion_site_symmetry_2
_geom_torsion_site_symmetry_3
_geom_torsion_site_symmetry_4
_geom_torsion_publ_flag
Co1 N11A C12A C13A 179.8(2) . . . . ?
Co1 N11A C12A C25A -2.1(3) . . . . ?
Co1 N11A C16A C15A 179.4(2) . . . . ?
Co1 N21A N22A C23A 177.5(2) . . . . ?
Co1 N21A N22A C26A 5.1(5) . . . . ?
Co1 N21A C25A C12A 5.0(3) . . . . ?
Co1 N21A C25A C24A -178.3(2) . . . . ?
Co1 N31D C32D C33D 173.1(2) . . . . ?
Co1 N31D C32D C45D -6.1(3) . . . . ?
Co1 N31D C36D C35D -172.2(3) . . . . ?
Co1 N41D N42D C43D -165.8(3) . . . . ?
Co1 N41D N42D C46D 19.0(4) . . . . ?
Co1 N41D C45D C32D -7.4(3) . . . . ?
Co1 N41D C45D C44D 169.4(2) . . . . ?
Co1 N11E C12E C13E 177.0(3) 7_666 . . . ?
Co1 N11E C12E C25E -1.8(3) 7_666 . . . ?
Co1 N11E C16E C15E -175.1(3) 7_666 . . . ?
Co1 N21E N22E C23E 174.2(2) 7_666 . . . ?
Co1 N21E N22E C26E -14.6(4) 7_666 . . . ?
Co1 N21E C25E C12E 0.8(3) 7_666 . . . ?
Co1 N21E C25E C24E -175.5(2) 7_666 . . . ?
Co2 N31A C32A C33A 175.0(4) . . . . ?
Co2 N31A C32A C45A -1.9(5) . . . . ?
Co2 N31A C36A C35A -176.4(4) . . . . ?
Co2 N41A N42A C43A 171.3(3) . . . . ?
Co2 N41A N42A C46A -9.8(5) . . . . ?
Co2 N41A C45A C32A 3.2(4) . . . . ?
Co2 N41A C45A C44A -173.8(2) . . . . ?
Co2 N11B C12B C13B -176.4(2) . . . . ?
Co2 N11B C12B C25B 5.0(3) . . . . ?
Co2 N11B C16B C15B 178.4(3) . . . . ?
Co2 N21B N22B C23B -174.9(2) . . . . ?
Co2 N21B N22B C26B -0.7(5) . . . . ?
Co2 N21B C25B C12B -6.5(3) . . . . ?
Co2 N21B C25B C24B 176.40(19) . . . . ?
Co2 N11F C12F C13F -178.4(2) 7_666 . . . ?
Co2 N11F C12F C25F 0.4(3) 7_666 . . . ?
Co2 N11F C16F C15F 177.9(3) 7_666 . . . ?
Co2 N21F N22F C23F -167.4(2) 7_666 . . . ?
Co2 N21F N22F C26F 17.2(4) 7_666 . . . ?
Co2 N21F C25F C12F -5.9(3) 7_666 . . . ?
Co2 N21F C25F C24F 171.5(2) 7_666 . . . ?
Co3 N31B C32B C33B 169.9(5) . . . . ?
Co3 N31B C32B C45B -3.7(5) . . . . ?
Co3 N31B C36B C35B -170.9(3) . . . . ?
Co3 N41B N42B C43B -169.3(4) . . . . ?
Co3 N41B N42B C46B 19.1(6) . . . . ?
Co3 N41B C45B C32B -8.6(6) . . . . ?
Co3 N41B C45B C44B 173.6(4) . . . . ?
Co3 N11C C12C C13C 172.1(2) . . . . ?
Co3 N11C C12C C25C -9.7(3) . . . . ?
Co3 N11C C16C C15C -172.7(2) . . . . ?
Co3 N21C N22C C23C -167.6(2) . . . . ?
Co3 N21C N22C C26C 21.0(4) . . . . ?
Co3 N21C C25C C12C -4.3(3) . . . . ?
Co3 N21C C25C C24C 171.4(2) . . . . ?
Co3 N31E C32E C33E -177.5(3) . . . . ?
Co3 N31E C32E C45E -2.1(4) . . . . ?
Co3 N31E C36E C35E 176.1(4) . . . . ?
Co3 N41E N42E C43E 176.7(2) . . . . ?
Co3 N41E N42E C46E 3.7(5) . . . . ?
Co3 N41E C45E C32E 7.2(3) . . . . ?
Co3 N41E C45E C44E -177.91(19) . . . . ?
Co4 N31C C32C C33C 179.5(2) . . . . ?
Co4 N31C C32C C45C 2.9(3) . . . . ?
Co4 N31C C36C C35C -176.0(3) . . . . ?
Co4 N41C N42C C43C -172.2(2) . . . . ?
Co4 N41C N42C C46C 5.5(4) . . . . ?
Co4 N41C C45C C32C -11.1(3) . . . . ?
Co4 N41C C45C C44C 173.96(17) . . . . ?
Co4 N11D C12D C13D -176.1(3) . . . . ?
Co4 N11D C12D C25D 5.5(3) . . . . ?
Co4 N11D C16D C15D 176.6(3) . . . . ?
Co4 N21D N22D C23D -167.9(2) . . . . ?
Co4 N21D N22D C26D 7.5(4) . . . . ?
Co4 N21D C25D C12D -8.7(3) . . . . ?
Co4 N21D C25D C24D 171.30(19) . . . . ?
Co4 N31F C32F C33F -173.4(2) . . . . ?
Co4 N31F C32F C45F 5.6(3) . . . . ?
Co4 N31F C36F C35F 171.9(2) . . . . ?
Co4 N41F N42F C43F -169.7(2) . . . . ?
Co4 N41F N42F C46F 7.3(4) . . . . ?
Co4 N41F C45F C32F -6.6(3) . . . . ?
Co4 N41F C45F C44F 172.67(18) . . . . ?
N11A C12A C13A C14A 1.4(4) . . . . ?
N11A C12A C25A N21A -2.1(4) . . . . ?
N11A C12A C25A C24A -178.1(3) . . . . ?
C12A N11A C16A C15A 2.3(5) . . . . ?
C12A C13A C14A C15A 0.8(5) . . . . ?
C13A C12A C25A N21A 176.0(3) . . . . ?
C13A C12A C25A C24A 0.0(5) . . . . ?
C13A C14A C15A C16A -1.3(5) . . . . ?
C14A C15A C16A N11A -0.2(5) . . . . ?
C16A N11A C12A C13A -2.9(4) . . . . ?
C16A N11A C12A C25A 175.2(3) . . . . ?
N21A N22A C23A C24A 1.1(4) . . . . ?
N21A N22A C26A C51A 82.7(3) . . . . ?
N22A N21A C25A C12A -175.9(2) . . . . ?
N22A N21A C25A C24A 0.8(3) . . . . ?
N22A C23A C24A C25A -0.5(4) . . . . ?
N22A C26A C51A C52A -6.0(4) . . . . ?
N22A C26A C51A C56A 173.2(2) . . . . ?
C23A N22A C26A C51A -88.7(3) . . . . ?
C23A C24A C25A C12A 176.0(3) . . . . ?
C23A C24A C25A N21A -0.2(4) . . . . ?
C25A C12A C13A C14A -176.6(3) . . . . ?
C25A N21A N22A C23A -1.1(3) . . . . ?
C25A N21A N22A C26A -173.6(3) . . . . ?
C26A N22A C23A C24A 173.4(3) . . . . ?
C26A C51A C52A C53A -178.2(3) . . . . ?
C26A C51A C56A C55A -179.4(2) . . . . ?
C26A C51A C56A C61A -0.3(4) . . . . ?
N31A C32A C33A C34A 1.1(8) . . . . ?
N31A C32A C45A N41A -0.9(5) . . . . ?
N31A C32A C45A C44A 175.5(4) . . . . ?
C32A N31A C36A C35A 0.9(8) . . . . ?
C32A C33A C34A C35A 2.3(10) . . . . ?
C33A C32A C45A N41A -177.8(4) . . . . ?
C33A C32A C45A C44A -1.5(7) . . . . ?
C33A C34A C35A C36A -3.8(10) . . . . ?
C34A C35A C36A N31A 2.3(10) . . . . ?
C36A N31A C32A C33A -2.6(7) . . . . ?
C36A N31A C32A C45A -179.5(4) . . . . ?
N41A N42A C43A C44A -0.4(4) . . . . ?
N41A N42A C46A C64A -78.5(4) . . . . ?
N42A N41A C45A C32A 176.9(3) . . . . ?
N42A N41A C45A C44A -0.1(4) . . . . ?
N42A C43A C44A C45A 0.3(4) . . . . ?
N42A C46A C64A C55A 172.2(2) . . . . ?
N42A C46A C64A C63A -6.4(4) . . . . ?
C43A N42A C46A C64A 100.1(4) . . . . ?
C43A C44A C45A C32A -176.7(4) . . . . ?
C43A C44A C45A N41A -0.1(4) . . . . ?
C45A C32A C33A C34A 177.8(5) . . . . ?
C45A N41A N42A C43A 0.3(4) . . . . ?
C45A N41A N42A C46A 179.2(3) . . . . ?
C46A N42A C43A C44A -179.2(3) . . . . ?
C51A C52A C53A C54A -2.1(5) . . . . ?
C51A C56A C61A C62A -178.1(3) . . . . ?
C52A C51A C56A C55A -0.2(4) . . . . ?
C52A C51A C56A C61A 179.0(3) . . . . ?
C52A C53A C54A C55A -0.9(5) . . . . ?
C53A C54A C55A C56A 3.3(4) . . . . ?
C53A C54A C55A C64A -176.1(3) . . . . ?
C54A C55A C56A C51A -2.8(4) . . . . ?
C54A C55A C56A C61A 178.1(3) . . . . ?
C54A C55A C64A C46A 2.6(4) . . . . ?
C54A C55A C64A C63A -178.8(3) . . . . ?
C55A C56A C61A C62A 1.1(4) . . . . ?
C56A C51A C52A C53A 2.6(4) . . . . ?
C56A C55A C64A C46A -176.9(2) . . . . ?
C56A C55A C64A C63A 1.8(4) . . . . ?
C56A C61A C62A C63A 1.1(4) . . . . ?
C61A C62A C63A C64A -1.8(4) . . . . ?
C62A C63A C64A C46A 179.0(3) . . . . ?
C62A C63A C64A C55A 0.4(4) . . . . ?
C64A C55A C56A C51A 176.7(2) . . . . ?
C64A C55A C56A C61A -2.5(4) . . . . ?
N11B C12B C13B C14B -1.9(4) . . . . ?
N11B C12B C25B N21B 1.2(4) . . . . ?
N11B C12B C25B C24B 177.7(3) . . . . ?
C12B N11B C16B C15B -1.2(5) . . . . ?
C12B C13B C14B C15B -1.3(5) . . . . ?
C13B C12B C25B N21B -177.3(3) . . . . ?
C13B C12B C25B C24B -0.8(5) . . . . ?
C13B C14B C15B C16B 3.1(5) . . . . ?
C14B C15B C16B N11B -1.9(5) . . . . ?
C16B N11B C12B C13B 3.2(4) . . . . ?
C16B N11B C12B C25B -175.4(3) . . . . ?
N21B N22B C23B C24B -0.3(3) . . . . ?
N21B N22B C26B C51B -83.6(3) . . . . ?
N22B N21B C25B C12B 176.5(2) . . . . ?
N22B N21B C25B C24B -0.6(3) . . . . ?
N22B C23B C24B C25B 0.0(3) . . . . ?
N22B C26B C51B C52B -5.2(4) . . . . ?
N22B C26B C51B C56B 173.4(2) . . . . ?
C23B N22B C26B C51B 89.7(3) . . . . ?
C23B C24B C25B C12B -176.3(3) . . . . ?
C23B C24B C25B N21B 0.4(3) . . . . ?
C25B C12B C13B C14B 176.5(3) . . . . ?
C25B N21B N22B C23B 0.6(3) . . . . ?
C25B N21B N22B C26B 174.8(2) . . . . ?
C26B N22B C23B C24B -174.3(3) . . . . ?
C26B C51B C52B C53B 176.2(3) . . . . ?
C26B C51B C56B C55B -174.6(2) . . . . ?
C26B C51B C56B C61B 5.1(4) . . . . ?
N31B C32B C33B C34B 5.6(10) . . . . ?
N31B C32B C45B N41B 8.4(7) . . . . ?
N31B C32B C45B C44B -174.4(6) . . . . ?
C32B N31B C36B C35B 3.5(6) . . . . ?
C32B C33B C34B C35B -4.2(12) . . . . ?
C33B C32B C45B N41B -164.9(6) . . . . ?
C33B C32B C45B C44B 12.3(10) . . . . ?
C33B C34B C35B C36B 2.4(10) . . . . ?
C34B C35B C36B N31B -2.1(7) . . . . ?
C36B N31B C32B C33B -5.2(7) . . . . ?
C36B N31B C32B C45B -178.8(4) . . . . ?
N41B N42B C43B C44B -0.8(7) . . . . ?
N41B N42B C46B C64B 76.6(4) . . . . ?
N42B N41B C45B C32B 179.7(4) . . . . ?
N42B N41B C45B C44B 1.9(6) . . . . ?
N42B C43B C44B C45B 1.9(8) . . . . ?
N42B C46B C64B C55B -173.2(3) . . . . ?
N42B C46B C64B C63B 8.2(5) . . . . ?
C43B N42B C46B C64B -93.7(6) . . . . ?
C43B C44B C45B C32B -179.8(6) . . . . ?
C43B C44B C45B N41B -2.4(8) . . . . ?
C45B C32B C33B C34B 178.6(6) . . . . ?
C45B N41B N42B C43B -0.7(6) . . . . ?
C45B N41B N42B C46B -172.3(4) . . . . ?
C46B N42B C43B C44B 170.3(5) . . . . ?
C51B C52B C53B C54B -1.7(5) . . . . ?
C51B C56B C61B C62B -178.6(3) . . . . ?
C52B C51B C56B C55B 4.0(4) . . . . ?
C52B C51B C56B C61B -176.3(3) . . . . ?
C52B C53B C54B C55B 4.0(5) . . . . ?
C53B C54B C55B C56B -2.3(5) . . . . ?
C53B C54B C55B C64B 177.8(3) . . . . ?
C54B C55B C56B C51B -1.7(4) . . . . ?
C54B C55B C56B C61B 178.6(3) . . . . ?
C54B C55B C64B C46B 1.8(4) . . . . ?
C54B C55B C64B C63B -179.6(3) . . . . ?
C55B C56B C61B C62B 1.1(5) . . . . ?
C56B C51B C52B C53B -2.3(4) . . . . ?
C56B C55B C64B C46B -178.2(3) . . . . ?
C56B C55B C64B C63B 0.5(5) . . . . ?
C56B C61B C62B C63B 0.2(5) . . . . ?
C61B C62B C63B C64B -1.2(6) . . . . ?
C62B C63B C64B C46B 179.4(3) . . . . ?
C62B C63B C64B C55B 0.8(5) . . . . ?
C64B C55B C56B C51B 178.2(3) . . . . ?
C64B C55B C56B C61B -1.4(4) . . . . ?
N11C C12C C13C C14C 1.8(4) . . . . ?
N11C C12C C25C N21C 9.4(4) . . . . ?
N11C C12C C25C C24C -165.4(3) . . . . ?
C12C N11C C16C C15C 1.6(4) . . . . ?
C12C C13C C14C C15C 0.5(5) . . . . ?
C13C C12C C25C N21C -172.4(3) . . . . ?
C13C C12C C25C C24C 12.8(5) . . . . ?
C13C C14C C15C C16C -1.6(5) . . . . ?
C14C C15C C16C N11C 0.5(5) . . . . ?
C16C N11C C12C C13C -2.8(4) . . . . ?
C16C N11C C12C C25C 175.4(3) . . . . ?
N21C N22C C23C C24C 1.3(4) . . . . ?
N21C N22C C26C C51C 79.3(4) . . . . ?
N22C N21C C25C C12C -174.5(3) . . . . ?
N22C N21C C25C C24C 1.2(3) . . . . ?
N22C C23C C24C C25C -0.5(4) . . . . ?
N22C C26C C51C C52C 4.4(4) . . . . ?
N22C C26C C51C C56C -175.8(3) . . . . ?
C23C N22C C26C C51C -90.6(4) . . . . ?
C23C C24C C25C C12C 174.6(3) . . . . ?
C23C C24C C25C N21C -0.5(4) . . . . ?
C25C C12C C13C C14C -176.3(3) . . . . ?
C25C N21C N22C C23C -1.5(3) . . . . ?
C25C N21C N22C C26C -173.0(3) . . . . ?
C26C N22C C23C C24C 172.0(3) . . . . ?
C26C C51C C52C C53C -177.6(3) . . . . ?
C26C C51C C56C C55C 177.7(3) . . . . ?
C26C C51C C56C C61C -3.8(4) . . . . ?
N31C C32C C33C C34C -4.5(5) . . . . ?
N31C C32C C45C N41C 5.4(3) . . . . ?
N31C C32C C45C C44C 179.2(3) . . . . ?
C32C N31C C36C C35C 0.2(5) . . . . ?
C32C C33C C34C C35C 2.8(5) . . . . ?
C33C C32C C45C N41C -171.2(3) . . . . ?
C33C C32C C45C C44C 2.6(5) . . . . ?
C33C C34C C35C C36C 0.1(6) . . . . ?
C34C C35C C36C N31C -1.7(6) . . . . ?
C36C N31C C32C C33C 3.0(4) . . . . ?
C36C N31C C32C C45C -173.6(3) . . . . ?
N41C N42C C43C C44C -0.1(3) . . . . ?
N41C N42C C46C C64C -88.2(3) . . . . ?
N42C N41C C45C C32C 174.1(2) . . . . ?
N42C N41C C45C C44C -0.9(3) . . . . ?
N42C C43C C44C C45C -0.4(3) . . . . ?
N42C C46C C64C C55C 170.6(2) . . . . ?
N42C C46C C64C C63C -8.7(4) . . . . ?
C43C N42C C46C C64C 89.2(3) . . . . ?
C43C C44C C45C C32C -173.3(3) . . . . ?
C43C C44C C45C N41C 0.8(3) . . . . ?
C45C C32C C33C C34C 171.8(3) . . . . ?
C45C N41C N42C C43C 0.6(3) . . . . ?
C45C N41C N42C C46C 178.4(2) . . . . ?
C46C N42C C43C C44C -177.7(2) . . . . ?
C51C C52C C53C C54C 0.3(5) . . . . ?
C51C C56C C61C C62C -177.0(3) . . . . ?
C52C C51C C56C C55C -2.5(4) . . . . ?
C52C C51C C56C C61C 176.0(3) . . . . ?
C52C C53C C54C C55C -3.2(4) . . . . ?
C53C C54C C55C C56C 3.1(4) . . . . ?
C53C C54C C55C C64C -173.8(3) . . . . ?
C54C C55C C56C C51C -0.3(4) . . . . ?
C54C C55C C56C C61C -178.9(2) . . . . ?
C54C C55C C64C C46C -1.4(4) . . . . ?
C54C C55C C64C C63C 177.9(3) . . . . ?
C55C C56C C61C C62C 1.6(4) . . . . ?
C56C C51C C52C C53C 2.6(5) . . . . ?
C56C C55C C64C C46C -178.2(2) . . . . ?
C56C C55C C64C C63C 1.0(4) . . . . ?
C56C C61C C62C C63C -0.4(4) . . . . ?
C61C C62C C63C C64C -0.5(4) . . . . ?
C62C C63C C64C C46C 179.4(2) . . . . ?
C62C C63C C64C C55C 0.2(4) . . . . ?
C64C C55C C56C C51C 176.7(2) . . . . ?
C64C C55C C56C C61C -1.9(4) . . . . ?
N11D C12D C13D C14D 0.8(6) . . . . ?
N11D C12D C25D N21D 2.2(4) . . . . ?
N11D C12D C25D C24D -177.8(3) . . . . ?
C12D N11D C16D C15D 0.9(6) . . . . ?
C12D C13D C14D C15D -2.7(7) . . . . ?
C13D C12D C25D N21D -176.2(3) . . . . ?
C13D C12D C25D C24D 3.8(5) . . . . ?
C13D C14D C15D C16D 3.6(7) . . . . ?
C14D C15D C16D N11D -2.8(7) . . . . ?
C16D N11D C12D C13D 0.1(5) . . . . ?
C16D N11D C12D C25D -178.3(3) . . . . ?
N21D N22D C23D C24D 0.0(3) . . . . ?
N21D N22D C26D C51D -86.4(3) . . . . ?
N22D N21D C25D C12D 179.4(2) . . . . ?
N22D N21D C25D C24D -0.6(3) . . . . ?
N22D C23D C24D C25D -0.4(3) . . . . ?
N22D C26D C51D C52D -10.2(4) . . . . ?
N22D C26D C51D C56D 169.3(2) . . . . ?
C23D N22D C26D C51D 88.2(3) . . . . ?
C23D C24D C25D C12D -179.4(3) . . . . ?
C23D C24D C25D N21D 0.6(3) . . . . ?
C25D C12D C13D C14D 179.1(4) . . . . ?
C25D N21D N22D C23D 0.4(3) . . . . ?
C25D N21D N22D C26D 175.8(2) . . . . ?
C26D N22D C23D C24D -175.1(3) . . . . ?
C26D C51D C52D C53D 178.2(2) . . . . ?
C26D C51D C56D C55D -176.4(2) . . . . ?
C26D C51D C56D C61D 2.0(4) . . . . ?
N31D C32D C33D C34D 0.1(5) . . . . ?
N31D C32D C45D N41D 9.1(4) . . . . ?
N31D C32D C45D C44D -166.9(4) . . . . ?
C32D N31D C36D C35D 2.1(5) . . . . ?
C32D C33D C34D C35D 1.3(5) . . . . ?
C33D C32D C45D N41D -170.1(3) . . . . ?
C33D C32D C45D C44D 13.9(6) . . . . ?
C33D C34D C35D C36D -1.0(5) . . . . ?
C34D C35D C36D N31D -0.7(6) . . . . ?
C36D N31D C32D C33D -1.8(4) . . . . ?
C36D N31D C32D C45D 179.0(3) . . . . ?
N41D N42D C43D C44D 2.3(4) . . . . ?
N41D N42D C46D C64D 81.1(3) . . . . ?
N42D N41D C45D C32D -176.0(3) . . . . ?
N42D N41D C45D C44D 0.8(4) . . . . ?
N42D C43D C44D C45D -1.6(4) . . . . ?
N42D C46D C64D C55D -175.2(3) . . . . ?
N42D C46D C64D C63D 6.5(4) . . . . ?
C43D N42D C46D C64D -93.5(4) . . . . ?
C43D C44D C45D C32D 176.7(4) . . . . ?
C43D C44D C45D N41D 0.5(4) . . . . ?
C45D C32D C33D C34D 179.3(3) . . . . ?
C45D N41D N42D C43D -1.9(3) . . . . ?
C45D N41D N42D C46D -177.2(3) . . . . ?
C46D N42D C43D C44D 177.2(3) . . . . ?
C51D C52D C53D C54D -0.8(4) . . . . ?
C51D C56D C61D C62D -176.0(3) . . . . ?
C52D C51D C56D C55D 3.0(4) . . . . ?
C52D C51D C56D C61D -178.5(2) . . . . ?
C52D C53D C54D C55D 1.0(4) . . . . ?
C53D C54D C55D C56D 0.8(4) . . . . ?
C53D C54D C55D C64D -177.8(3) . . . . ?
C54D C55D C56D C51D -2.7(4) . . . . ?
C54D C55D C56D C61D 178.7(2) . . . . ?
C54D C55D C64D C46D 0.8(4) . . . . ?
C54D C55D C64D C63D 179.0(3) . . . . ?
C55D C56D C61D C62D 2.5(4) . . . . ?
C56D C51D C52D C53D -1.2(4) . . . . ?
C56D C55D C64D C46D -177.8(2) . . . . ?
C56D C55D C64D C63D 0.5(4) . . . . ?
C56D C61D C62D C63D -0.1(4) . . . . ?
C61D C62D C63D C64D -2.2(4) . . . . ?
C62D C63D C64D C46D -179.8(3) . . . . ?
C62D C63D C64D C55D 2.0(4) . . . . ?
C64D C55D C56D C51D 175.9(2) . . . . ?
C64D C55D C56D C61D -2.6(4) . . . . ?
N11E C12E C13E C14E -1.4(6) . . . . ?
N11E C12E C25E N21E 0.7(4) . . . . ?
N11E C12E C25E C24E 176.0(3) . . . . ?
C12E N11E C16E C15E 0.5(5) . . . . ?
C12E C13E C14E C15E 0.5(7) . . . . ?
C13E C12E C25E N21E -178.1(3) . . . . ?
C13E C12E C25E C24E -2.8(5) . . . . ?
C13E C14E C15E C16E 0.8(7) . . . . ?
C14E C15E C16E N11E -1.4(7) . . . . ?
C16E N11E C12E C13E 0.9(5) . . . . ?
C16E N11E C12E C25E -177.9(3) . . . . ?
N21E N22E C23E C24E -0.2(4) . . . . ?
N21E N22E C26E C51E -82.1(3) . . . . ?
N22E N21E C25E C12E 176.7(2) . . . . ?
N22E N21E C25E C24E 0.5(3) . . . . ?
N22E C23E C24E C25E 0.5(4) . . . . ?
N22E C26E C51E C52E -0.1(4) . . . . ?
N22E C26E C51E C56E 179.7(2) . . . . ?
C23E N22E C26E C51E 87.7(4) . . . . ?
C23E C24E C25E C12E -176.2(3) . . . . ?
C23E C24E C25E N21E -0.6(4) . . . . ?
C25E C12E C13E C14E 177.3(4) . . . . ?
C25E N21E N22E C23E -0.1(3) . . . . ?
C25E N21E N22E C26E 171.1(2) . . . . ?
C26E N22E C23E C24E -171.0(3) . . . . ?
C26E C51E C52E C53E -178.2(3) . . . . ?
C26E C51E C56E C55E 179.7(3) . . . . ?
C26E C51E C56E C61E -0.5(4) . . . . ?
N31E C32E C33E C34E 2.1(5) . . . . ?
N31E C32E C45E N41E -3.7(4) . . . . ?
N31E C32E C45E C44E -177.6(3) . . . . ?
C32E N31E C36E C35E 1.5(7) . . . . ?
C32E C33E C34E C35E -1.2(7) . . . . ?
C33E C32E C45E N41E 171.8(3) . . . . ?
C33E C32E C45E C44E -2.1(5) . . . . ?
C33E C34E C35E C36E 0.5(8) . . . . ?
C34E C35E C36E N31E -0.6(9) . . . . ?
C36E N31E C32E C33E -2.3(5) . . . . ?
C36E N31E C32E C45E 173.1(4) . . . . ?
N41E N42E C43E C44E 0.5(3) . . . . ?
N41E N42E C46E C64E 90.9(3) . . . . ?
N42E N41E C45E C32E -174.6(2) . . . . ?
N42E N41E C45E C44E 0.3(3) . . . . ?
N42E C43E C44E C45E -0.3(3) . . . . ?
N42E C46E C64E C55E 173.5(2) . . . . ?
N42E C46E C64E C63E -4.8(4) . . . . ?
C43E N42E C46E C64E -81.1(3) . . . . ?
C43E C44E C45E C32E 174.3(3) . . . . ?
C43E C44E C45E N41E 0.0(3) . . . . ?
C45E C32E C33E C34E -173.0(4) . . . . ?
C45E N41E N42E C43E -0.5(3) . . . . ?
C45E N41E N42E C46E -173.5(2) . . . . ?
C46E N42E C43E C44E 173.4(3) . . . . ?
C51E C52E C53E C54E -2.0(5) . . . . ?
C51E C56E C61E C62E -178.3(3) . . . . ?
C52E C51E C56E C55E -0.5(4) . . . . ?
C52E C51E C56E C61E 179.2(3) . . . . ?
C52E C53E C54E C55E 0.3(5) . . . . ?
C53E C54E C55E C56E 1.2(4) . . . . ?
C53E C54E C55E C64E -179.1(3) . . . . ?
C54E C55E C56E C51E -1.1(4) . . . . ?
C54E C55E C56E C61E 179.1(3) . . . . ?
C54E C55E C64E C46E 0.8(4) . . . . ?
C54E C55E C64E C63E 179.2(3) . . . . ?
C55E C56E C61E C62E 1.4(4) . . . . ?
C56E C51E C52E C53E 2.1(4) . . . . ?
C56E C55E C64E C46E -179.5(2) . . . . ?
C56E C55E C64E C63E -1.2(4) . . . . ?
C56E C61E C62E C63E -0.6(5) . . . . ?
C61E C62E C63E C64E -1.2(5) . . . . ?
C62E C63E C64E C46E -179.6(3) . . . . ?
C62E C63E C64E C55E 2.1(4) . . . . ?
C64E C55E C56E C51E 179.2(2) . . . . ?
C64E C55E C56E C61E -0.6(4) . . . . ?
N11F C12F C13F C14F 1.5(5) . . . . ?
N11F C12F C25F N21F 3.7(4) . . . . ?
N11F C12F C25F C24F -173.0(3) . . . . ?
C12F N11F C16F C15F 1.0(5) . . . . ?
C12F C13F C14F C15F -1.8(5) . . . . ?
C13F C12F C25F N21F -177.5(3) . . . . ?
C13F C12F C25F C24F 5.9(5) . . . . ?
C13F C14F C15F C16F 1.8(6) . . . . ?
C14F C15F C16F N11F -1.4(6) . . . . ?
C16F N11F C12F C13F -1.1(5) . . . . ?
C16F N11F C12F C25F 177.7(3) . . . . ?
N21F N22F C23F C24F 1.9(4) . . . . ?
N21F N22F C26F C51F 84.3(3) . . . . ?
N22F N21F C25F C12F -175.5(2) . . . . ?
N22F N21F C25F C24F 1.9(3) . . . . ?
N22F C23F C24F C25F -0.6(4) . . . . ?
N22F C26F C51F C52F 2.7(4) . . . . ?
N22F C26F C51F C56F 179.3(2) . . . . ?
C23F N22F C26F C51F -90.3(4) . . . . ?
C23F C24F C25F C12F 176.1(3) . . . . ?
C23F C24F C25F N21F -0.8(4) . . . . ?
C25F C12F C13F C14F -177.2(3) . . . . ?
C25F N21F N22F C23F -2.3(3) . . . . ?
C25F N21F N22F C26F -177.7(2) . . . . ?
C26F N22F C23F C24F 177.0(3) . . . . ?
C26F C51F C52F C53F 179.3(3) . . . . ?
C26F C51F C56F C55F -175.6(2) . . . . ?
C26F C51F C56F C61F 2.7(4) . . . . ?
N31F C32F C33F C34F 0.7(4) . . . . ?
N31F C32F C45F N41F 0.8(4) . . . . ?
N31F C32F C45F C44F -178.3(3) . . . . ?
C32F N31F C36F C35F -2.0(4) . . . . ?
C32F C33F C34F C35F -1.6(4) . . . . ?
C33F C32F C45F N41F 179.8(2) . . . . ?
C33F C32F C45F C44F 0.8(5) . . . . ?
C33F C34F C35F C36F 0.9(5) . . . . ?
C34F C35F C36F N31F 1.0(5) . . . . ?
C36F N31F C32F C33F 1.1(4) . . . . ?
C36F N31F C32F C45F -179.8(2) . . . . ?
N41F N42F C43F C44F 0.2(3) . . . . ?
N41F N42F C46F C64F -84.1(3) . . . . ?
N42F N41F C45F C32F -179.8(2) . . . . ?
N42F N41F C45F C44F -0.6(3) . . . . ?
N42F C43F C44F C45F -0.5(3) . . . . ?
N42F C46F C64F C55F 167.5(2) . . . . ?
N42F C46F C64F C63F -11.4(4) . . . . ?
C43F N42F C46F C64F 92.4(3) . . . . ?
C43F C44F C45F C32F 179.8(3) . . . . ?
C43F C44F C45F N41F 0.7(3) . . . . ?
C45F C32F C33F C34F -178.3(3) . . . . ?
C45F N41F N42F C43F 0.2(3) . . . . ?
C45F N41F N42F C46F 177.2(2) . . . . ?
C46F N42F C43F C44F -176.6(3) . . . . ?
C51F C52F C53F C54F -4.1(4) . . . . ?
C51F C56F C61F C62F -178.4(3) . . . . ?
C52F C51F C56F C55F 1.0(4) . . . . ?
C52F C51F C56F C61F 179.3(3) . . . . ?
C52F C53F C54F C55F 1.5(4) . . . . ?
C53F C54F C55F C56F 2.1(4) . . . . ?
C53F C54F C55F C64F -175.8(3) . . . . ?
C54F C55F C56F C51F -3.4(4) . . . . ?
C54F C55F C56F C61F 178.2(3) . . . . ?
C54F C55F C64F C46F 3.1(4) . . . . ?
C54F C55F C64F C63F -178.1(3) . . . . ?
C55F C56F C61F C62F -0.1(4) . . . . ?
C56F C51F C52F C53F 2.8(4) . . . . ?
C56F C55F C64F C46F -174.9(2) . . . . ?
C56F C55F C64F C63F 4.0(4) . . . . ?
C56F C61F C62F C63F 3.8(5) . . . . ?
C61F C62F C63F C64F -3.7(5) . . . . ?
C62F C63F C64F C46F 178.6(3) . . . . ?
C62F C63F C64F C55F -0.2(5) . . . . ?
C64F C55F C56F C51F 174.6(2) . . . . ?
C64F C55F C56F C61F -3.8(4) . . . . ?
S18H O17H C11H C16H -82.1(3) . . . . ?
S18H O17H C11H C12H 102.3(3) . . . . ?
O17H C11H C16H C15H -175.7(3) . . . . ?
O17H C11H C12H C13H 175.7(3) . . . . ?
C11H C16H C15H C14H 0.0 . . . . ?
C16H C11H C12H C13H 0.0 . . . . ?
C16H C15H C14H C13H 0.0 . . . . ?
C15H C14H C13H C12H 0.0 . . . . ?
C14H C13H C12H C11H 0.0 . . . . ?
C12H C11H C16H C15H 0.0 . . . . ?
O19H S18H O17H C11H 43.6(4) . . . . ?
O20H S18H O17H C11H 168.9(4) . . . . ?
C21H S18H O17H C11H -74.5(4) . . . . ?
S18I O17I C11I C16I 80.9(6) . . . . ?
S18I O17I C11I C12I -100.9(6) . . . . ?
O17I C11I C16I C15I 178.2(7) . . . . ?
O17I C11I C12I C13I -178.3(7) . . . . ?
C11I C16I C15I C14I 0.0 . . . . ?
C16I C11I C12I C13I 0.0 . . . . ?
C16I C15I C14I C13I 0.0 . . . . ?
C15I C14I C13I C12I 0.0 . . . . ?
C14I C13I C12I C11I 0.0 . . . . ?
C12I C11I C16I C15I 0.0 . . . . ?
O20I S18I O17I C11I -68.4(8) . . . . ?
O19I S18I O17I C11I 62.4(8) . . . . ?
C21I S18I O17I C11I 178.6(6) . . . . ?
S18G O17G C11G C16G -103.2(4) . . . . ?
S18G O17G C11G C12G 80.0(6) . . . . ?
O17G C11G C16G C15G -176.8(5) . . . . ?
O17G C11G C12G C13G 176.8(5) . . . . ?
C11G C16G C15G C14G 0.0 . . . . ?
C16G C11G C12G C13G 0.0 . . . . ?
C16G C15G C14G C13G 0.0 . . . . ?
C15G C14G C13G C12G 0.0 . . . . ?
C14G C13G C12G C11G 0.0 . . . . ?
C12G C11G C16G C15G 0.0 . . . . ?
O19G S18G O17G C11G -168.5(5) . . . . ?
O20G S18G O17G C11G -41.2(6) . . . . ?
C21G S18G O17G C11G 78.4(6) . . . . ?

_smtbx_masks_special_details     
;
A solvent mask was calculated and 1936 electrons were 
found in a volume of 5880\%A^3^ in 3 voids per unit cell. 
This is consistent with the presence of 
1[CH4O], 3[CH4O], 3[BF4], 16[CH4O] per formula unit 
which account for 1932 electrons 
per unit cell.
;
loop_
_smtbx_masks_void_nr
_smtbx_masks_void_average_x
_smtbx_masks_void_average_y
_smtbx_masks_void_average_z
_smtbx_masks_void_volume
_smtbx_masks_void_count_electrons
_smtbx_masks_void_content
1 0.000 -0.067 0.250 100.9 18.2 '1 CH4O'
2 0.000 0.067 0.750 100.9 18.3 '1 CH4O'
3 0.000 0.181 0.250 245.1 56.4 '3 CH4O'
4 -0.951 -0.451 0.500 2248.0 819.6 '6 BF4,32 CH4O'
5 -0.720 0.220 1.000 2248.0 819.6 '6 BF4,32 CH4O'
6 0.000 0.819 0.750 245.1 56.4 '3 CH4O'
7 0.500 0.433 0.250 100.9 18.2 '1 CH4O'
8 0.500 0.567 0.750 100.9 18.3 '1 CH4O'
9 0.500 0.319 0.750 245.1 56.4 '3 CH4O'
10 0.500 0.681 0.250 245.1 56.4 '3 CH4O'

_smtbx_masks_void_probe_radius   1.2
_smtbx_masks_void_truncation_radius 1.2
_shelx_res_file                  
;
TITL shelxt in C 1 2/c 1
    dmwms-2v2-367_jh21.res
    created by SHELXL-2019/3 at 16:51:42 on 25-Mar-2024
CELL 0.6889 33.499 29.4234 39.9273 90 95.339 90
ZERR 4 0.000183 0.000175 0.000236 0 0.000507 0
LATT 7
SYMM -X,+Y,0.5-Z
SFAC C H B Co F N O S
DISP B 0.0013 0.0006 6.3277
DISP C 0.0032 0.0015 10.8482
DISP Co 0.3538 0.9121 3700.8059
DISP F 0.0167 0.0096 47.6614
DISP H 0 0 0.6228
DISP N 0.006 0.003 18.3366
DISP O 0.0108 0.0057 30.1916
DISP S 0.1181 0.1169 489.4073
UNIT 1525.228 1509.392 64 32 256 288 126.924 13.576
DFIX 1.42 B61Z F64Z B61Z F65Z B61Z F63Z B61Z F62Z
RIGU N11A > F73X
SIMU N11A > F73X
SIMU B61Z F64Z F65Z F63Z F62Z
FLAT O17I C11I C16I C12I
FLAT O17H C11H C12H C16H
DFIX 1.81 S18I C21I
SADI O19H O17H O17H O20H
FLAT O17G C11G C16G C12G
SADI O20I C21I C21I O19I
SADI O19H C21H C21H O20H
SADI O19H S18H S18H O20H
SADI O19I O17I O17I O20I
RIGU B61Z F64Z F65Z F63Z F62Z
DFIX 2.64 O17H C21H
SADI B61Z F64Z B61Z F65Z B61Z F63Z B61Z F62Z
SADI O20I S18I S18I O19I
SADI O19G C21G C21G O20G
SADI 0.04 F64Z F65Z F65Z F63Z F63Z F62Z F62Z F64Z F65Z F62Z F64Z F63Z
SADI 0.01 O19G O17G O17G O20G
SADI O19G S18G S18G O20G
DFIX 2.32 0.01 O17G O19G O19G O20G
DFIX 1.81 0.01 S18G C21G
DFIX 1.43 0.01 C11S O12S
DFIX 1.43 0.01 C21S O22S
EADP C21S O22S
EADP C11S O12S

L.S. 20
PLAN  99
SIZE 0.03 0.04 0.05
TEMP -173.15
CONF
LIST 6
MORE -1
BOND $H
ABIN
fmap 2
acta
SHEL 999 0.69
OMIT -14 8 7
OMIT -13 3 13
OMIT -12 10 8
OMIT -9 1 1
OMIT -8 4 2
OMIT -8 4 14
OMIT -8 6 10
OMIT -7 1 11
OMIT -7 3 2
OMIT -7 5 4
OMIT -7 7 3
OMIT -6 4 3
OMIT -5 1 12
OMIT -5 3 3
OMIT -5 5 6
OMIT -5 9 9
OMIT -4 0 4
OMIT -4 4 3
OMIT -4 8 5
OMIT -3 1 4
OMIT -3 1 5
OMIT -3 3 5
OMIT -2 0 4
OMIT -2 0 8
OMIT -2 2 4
OMIT -2 2 5
OMIT -2 4 7
OMIT -2 4 10
OMIT -1 3 5
OMIT -1 3 6
OMIT -1 3 12
OMIT -1 7 2
OMIT 0 0 6
OMIT 0 2 0
OMIT 0 2 3
OMIT 0 2 9
OMIT 0 6 2
OMIT 0 6 5
OMIT 0 8 2
OMIT 0 8 9
OMIT 1 1 1
OMIT 1 5 1
OMIT 1 5 2
OMIT 1 9 1
OMIT 2 0 2
OMIT 2 0 4
OMIT 2 0 10
OMIT 2 2 3
OMIT 2 2 4
OMIT 2 2 5
OMIT 2 2 10
OMIT 2 2 21
OMIT 2 6 1
OMIT 2 16 4
OMIT 3 3 4
OMIT 3 7 1
OMIT 4 2 1
OMIT 4 2 4
OMIT 4 4 3
OMIT 4 4 11
OMIT 4 8 13
OMIT 5 1 6
OMIT 5 3 0
OMIT 5 3 5
OMIT 5 5 0
OMIT 5 9 7
OMIT 5 15 0
OMIT 6 12 0
OMIT 7 1 0
OMIT 7 1 3
OMIT 8 4 7
OMIT 8 4 20
OMIT 9 7 1
OMIT 10 4 10
OMIT 12 4 3
OMIT 18 2 1
REM <olex2.extras>
REM <HklSrc "%.\\dmwms-2v2-367_jh21.hkl">
REM </olex2.extras>

WGHT    0.155300
FVAR       0.04586   0.40188   0.37303   0.73134   0.46552
CO1   4    0.642666    0.716030    0.720374    11.00000    0.03288    0.05195 =
         0.04089    0.01186    0.00634    0.00583
CO2   4    0.898982    0.513660    0.635899    11.00000    0.03155    0.03951 =
         0.05455    0.00953    0.00252    0.00375
CO3   4    0.735539    0.445766    0.387152    11.00000    0.04735    0.04294 =
         0.03648   -0.00790    0.00276   -0.00638
CO4   4    0.490511    0.661947    0.464807    11.00000    0.03383    0.03379 =
         0.04522    0.00156   -0.00003   -0.00157
N11A  6    0.604745    0.756627    0.686972    11.00000    0.03662    0.04970 =
         0.03998    0.00211    0.00284    0.00802
C12A  1    0.621057    0.772201    0.659630    11.00000    0.04620    0.03557 =
         0.04175   -0.00024    0.00248    0.00681
C13A  1    0.599711    0.799213    0.635345    11.00000    0.06208    0.04035 =
         0.04179    0.00022   -0.00511    0.00870
AFIX  43
H13A  2    0.611732    0.809238    0.616017    11.00000   -1.20000
AFIX   0
C14A  1    0.560732    0.810980    0.640115    11.00000    0.06258    0.05185 =
         0.05172   -0.00537   -0.01577    0.01686
AFIX  43
H14A  2    0.545377    0.828986    0.623899    11.00000   -1.20000
AFIX   0
C15A  1    0.544223    0.796267    0.668792    11.00000    0.04849    0.06249 =
         0.05409   -0.01118   -0.00637    0.02130
AFIX  43
H15A  2    0.517644    0.804610    0.672662    11.00000   -1.20000
AFIX   0
C16A  1    0.566916    0.769264    0.691740    11.00000    0.04040    0.06567 =
         0.04571   -0.00455    0.00154    0.01383
AFIX  43
H16A  2    0.555546    0.759342    0.711405    11.00000   -1.20000
AFIX   0
N21A  6    0.682524    0.736570    0.682578    11.00000    0.03445    0.04212 =
         0.04333    0.00545    0.01165    0.00469
N22A  6    0.721272    0.733494    0.674581    11.00000    0.03805    0.04645 =
         0.05256    0.00881    0.01474    0.00496
C23A  1    0.725336    0.754302    0.644608    11.00000    0.05623    0.04883 =
         0.06230    0.01023    0.02660    0.00062
AFIX  43
H23A  2    0.749291    0.756180    0.633680    11.00000   -1.20000
AFIX   0
C24A  1    0.688751    0.772092    0.632944    11.00000    0.05800    0.04773 =
         0.04864    0.01104    0.01512    0.00322
AFIX  43
H24A  2    0.682257    0.788714    0.612774    11.00000   -1.20000
AFIX   0
C25A  1    0.663067    0.760291    0.657409    11.00000    0.04537    0.03684 =
         0.04047    0.00358    0.00696    0.00192
C26A  1    0.752074    0.706555    0.693412    11.00000    0.03084    0.04730 =
         0.05752    0.00075    0.00838    0.00292
AFIX  23
H26A  2    0.748709    0.709077    0.717714    11.00000   -1.20000
H26B  2    0.778729    0.719089    0.689692    11.00000   -1.20000
AFIX   0
SAME 0.02 0.04 N11A > C16A
N31A  6    0.951747    0.475063    0.655268    11.00000    0.03557    0.06782 =
         0.07778    0.03244    0.00847    0.01196
C32A  1    0.946946    0.450115    0.682995    11.00000    0.04071    0.06745 =
         0.08259    0.03186    0.00995    0.01383
C33A  1    0.976473    0.420740    0.697255    11.00000    0.05272    0.10146 =
         0.11230    0.06135    0.01541    0.02786
AFIX  43
H33A  2    0.972097    0.403216    0.716560    11.00000   -1.20000
AFIX   0
C34A  1    1.012054    0.417671    0.682786    11.00000    0.05667    0.13873 =
         0.14888    0.08571    0.03089    0.04492
AFIX  43
H34A  2    1.032319    0.397140    0.691484    11.00000   -1.20000
AFIX   0
C35A  1    1.018006    0.444929    0.655324    11.00000    0.04435    0.14796 =
         0.13619    0.08349    0.02760    0.03749
AFIX  43
H35A  2    1.042913    0.444802    0.645726    11.00000   -1.20000
AFIX   0
C36A  1    0.986953    0.472120    0.642358    11.00000    0.04712    0.09819 =
         0.10186    0.05503    0.02475    0.02821
AFIX  43
H36A  2    0.990812    0.489870    0.623047    11.00000   -1.20000
AFIX   0
SAME 0.02 0.04 N21A > C25A
N41A  6    0.880383    0.481985    0.680441    11.00000    0.03914    0.05041 =
         0.05958    0.01707    0.01038    0.00804
N42A  6    0.847377    0.476607    0.697080    11.00000    0.03929    0.04497 =
         0.05820    0.01090    0.00857    0.00568
C43A  1    0.853671    0.446794    0.722330    11.00000    0.05301    0.04561 =
         0.05901    0.01097    0.01298    0.00214
AFIX  43
H43A  2    0.834677    0.438033    0.737360    11.00000   -1.20000
AFIX   0
C44A  1    0.892229    0.431073    0.722780    11.00000    0.05271    0.04726 =
         0.06371    0.01877    0.00689    0.00511
AFIX  43
H44A  2    0.905340    0.409521    0.737728    11.00000   -1.20000
AFIX   0
C45A  1    0.907929    0.454027    0.696164    11.00000    0.04306    0.04867 =
         0.06565    0.02015    0.00802    0.00819
C46A  1    0.811094    0.502513    0.687076    11.00000    0.03595    0.04692 =
         0.06132    0.00678    0.01112    0.00672
AFIX  23
H46A  2    0.788009    0.486963    0.695838    11.00000   -1.20000
H46B  2    0.806574    0.502499    0.662218    11.00000   -1.20000
AFIX   0
C51A  1    0.750701    0.656698    0.683430    11.00000    0.03131    0.04508 =
         0.04884    0.00462    0.00978    0.00408
C52A  1    0.720316    0.640370    0.661278    11.00000    0.03326    0.04950 =
         0.05498    0.00059    0.00498    0.00533
AFIX  43
H52A  2    0.700414    0.660692    0.651635    11.00000   -1.20000
AFIX   0
C53A  1    0.718118    0.593857    0.652561    11.00000    0.03537    0.05520 =
         0.06243   -0.00828    0.00052    0.00416
AFIX  43
H53A  2    0.696403    0.582894    0.637759    11.00000   -1.20000
AFIX   0
C54A  1    0.747299    0.564705    0.665477    11.00000    0.03605    0.04780 =
         0.06001   -0.00331    0.00707    0.00440
AFIX  43
H54A  2    0.745514    0.533360    0.659830    11.00000   -1.20000
AFIX   0
C55A  1    0.780276    0.580598    0.687232    11.00000    0.03486    0.05043 =
         0.04752    0.00230    0.00986    0.00284
C56A  1    0.781643    0.627132    0.697018    11.00000    0.03268    0.04811 =
         0.04571    0.00434    0.00981    0.00384
C61A  1    0.814252    0.642201    0.719650    11.00000    0.03847    0.05077 =
         0.04773    0.00036    0.00964    0.00173
AFIX  43
H61A  2    0.815384    0.673036    0.726730    11.00000   -1.20000
AFIX   0
C62A  1    0.844022    0.612827    0.731353    11.00000    0.03657    0.06285 =
         0.04684    0.00534    0.00288    0.00007
AFIX  43
H62A  2    0.865310    0.623414    0.746763    11.00000   -1.20000
AFIX   0
C63A  1    0.843525    0.567499    0.720949    11.00000    0.03890    0.05430 =
         0.04705    0.01093    0.00589    0.00825
AFIX  43
H63A  2    0.864850    0.547829    0.728830    11.00000   -1.20000
AFIX   0
C64A  1    0.812176    0.550940    0.699211    11.00000    0.03602    0.04697 =
         0.04999    0.00958    0.01218    0.00398
SAME 0.02 0.04 N11A > C16A
N11B  6    0.916556    0.574255    0.662471    11.00000    0.03761    0.05194 =
         0.04681    0.00447   -0.00061   -0.00417
C12B  1    0.892828    0.610740    0.655681    11.00000    0.04479    0.04659 =
         0.04071    0.00025    0.00848   -0.00702
C13B  1    0.901558    0.653187    0.669616    11.00000    0.06005    0.05353 =
         0.04729   -0.00320    0.01455   -0.01580
AFIX  43
H13B  2    0.884829    0.678637    0.663942    11.00000   -1.20000
AFIX   0
C14B  1    0.935368    0.657237    0.692008    11.00000    0.07653    0.07373 =
         0.05363   -0.01130    0.01115   -0.03629
AFIX  43
H14B  2    0.942557    0.685927    0.701683    11.00000   -1.20000
AFIX   0
C15B  1    0.958479    0.619804    0.700216    11.00000    0.05932    0.10077 =
         0.05333   -0.00004   -0.00666   -0.03350
AFIX  43
H15B  2    0.981021    0.621978    0.716431    11.00000   -1.20000
AFIX   0
C16B  1    0.948713    0.578911    0.684714    11.00000    0.04314    0.07927 =
         0.05546    0.00705   -0.00583   -0.01193
AFIX  43
H16B  2    0.965328    0.553247    0.689987    11.00000   -1.20000
AFIX   0
N21B  6    0.849177    0.560067    0.621711    11.00000    0.03170    0.04195 =
         0.04448    0.00249   -0.00124    0.00423
N22B  6    0.812883    0.562191    0.603368    11.00000    0.03370    0.04882 =
         0.04855   -0.00119   -0.00244    0.00528
C23B  1    0.798177    0.603886    0.603001    11.00000    0.03939    0.05461 =
         0.05690    0.00758   -0.00014    0.01537
AFIX  43
H23B  2    0.773346    0.613331    0.591713    11.00000   -1.20000
AFIX   0
C24B  1    0.825169    0.631435    0.621889    11.00000    0.04848    0.04346 =
         0.05398    0.00352    0.00750    0.01186
AFIX  43
H24B  2    0.822971    0.663032    0.626255    11.00000   -1.20000
AFIX   0
C25B  1    0.856441    0.602021    0.633072    11.00000    0.03832    0.04414 =
         0.04127    0.00282    0.00519    0.00209
C26B  1    0.795637    0.523805    0.584266    11.00000    0.03176    0.05484 =
         0.05471    0.00148   -0.00382   -0.00148
AFIX  23
H26C  2    0.766109    0.527169    0.581511    11.00000   -1.20000
H26D  2    0.801968    0.495544    0.597133    11.00000   -1.20000
AFIX   0
SAME 0.02 0.04 N11A > C16A
N31B  6    0.710181    0.382961    0.365459    11.00000    0.08996    0.04927 =
         0.04464   -0.01185   -0.00558   -0.01411
C32B  1    0.731085    0.345085    0.374516    11.00000    0.14094    0.04656 =
         0.05939   -0.00546   -0.03407   -0.01181
C33B  1    0.714815    0.302535    0.366695    11.00000    0.25437    0.04263 =
         0.11482   -0.00718   -0.10351   -0.02030
AFIX  43
H33B  2    0.728621    0.275994    0.374883    11.00000   -1.20000
AFIX   0
C34B  1    0.679587    0.298543    0.347579    11.00000    0.21911    0.06132 =
         0.10610   -0.00130   -0.08331   -0.04515
AFIX  43
H34B  2    0.669655    0.269271    0.341150    11.00000   -1.20000
AFIX   0
C35B  1    0.657946    0.336734    0.337336    11.00000    0.13483    0.07769 =
         0.06874   -0.01479   -0.01997   -0.04333
AFIX  43
H35B  2    0.632625    0.334422    0.324598    11.00000   -1.20000
AFIX   0
C36B  1    0.674559    0.378667    0.346344    11.00000    0.07692    0.06546 =
         0.05357   -0.01977    0.00059   -0.02097
AFIX  43
H36B  2    0.660540    0.405413    0.338887    11.00000   -1.20000
AFIX   0
SAME 0.02 0.04 N21A > C25A
N41B  6    0.776335    0.394152    0.407447    11.00000    0.08567    0.04298 =
         0.04609   -0.00559   -0.01379    0.00157
N42B  6    0.811718    0.391527    0.425745    11.00000    0.08912    0.05489 =
         0.06163   -0.01103   -0.02195    0.01412
C43B  1    0.826719    0.349078    0.426255    11.00000    0.16404    0.06854 =
         0.11532   -0.02620   -0.07006    0.04580
AFIX  43
H43B  2    0.851530    0.339275    0.437378    11.00000   -1.20000
AFIX   0
C44B  1    0.798937    0.322526    0.407412    11.00000    0.20016    0.05454 =
         0.13956   -0.02713   -0.08608    0.03980
AFIX  43
H44B  2    0.800298    0.290760    0.403417    11.00000   -1.20000
AFIX   0
C45B  1    0.768205    0.352627    0.395413    11.00000    0.13016    0.04352 =
         0.07019   -0.00641   -0.03551    0.00874
C46B  1    0.827507    0.430087    0.446196    11.00000    0.06622    0.05970 =
         0.05969   -0.01024   -0.01191    0.00250
AFIX  23
H46C  2    0.823658    0.458323    0.432799    11.00000   -1.20000
H46D  2    0.856669    0.425827    0.451858    11.00000   -1.20000
AFIX   0
SAME 0.02 0.04 C51A > C64A
C51B  1    0.810907    0.519412    0.549773    11.00000    0.03129    0.05015 =
         0.04965    0.00570   -0.00716   -0.00090
C52B  1    0.835619    0.551811    0.538484    11.00000    0.04035    0.04731 =
         0.05655   -0.00077   -0.00655   -0.00750
AFIX  43
H52B  2    0.841891    0.578055    0.551805    11.00000   -1.20000
AFIX   0
C53B  1    0.852030    0.546925    0.507274    11.00000    0.05129    0.05534 =
         0.05099    0.00344   -0.00222   -0.01588
AFIX  43
H53B  2    0.868586    0.570122    0.499476    11.00000   -1.20000
AFIX   0
C54B  1    0.843997    0.508863    0.488480    11.00000    0.04335    0.06129 =
         0.05082    0.00033   -0.00475   -0.00617
AFIX  43
H54B  2    0.856493    0.504930    0.468272    11.00000   -1.20000
AFIX   0
C55B  1    0.817455    0.475003    0.498344    11.00000    0.04344    0.04470 =
         0.05379    0.00379   -0.01156   -0.00210
C56B  1    0.799959    0.480615    0.529559    11.00000    0.03793    0.04462 =
         0.05114    0.00422   -0.01088   -0.00344
C61B  1    0.772619    0.447629    0.539523    11.00000    0.05264    0.05804 =
         0.05992    0.00805   -0.00856   -0.01440
AFIX  43
H61B  2    0.760469    0.451229    0.559930    11.00000   -1.20000
AFIX   0
C62B  1    0.763720    0.409953    0.519187    11.00000    0.08428    0.05515 =
         0.06492    0.01078   -0.01985   -0.03009
AFIX  43
H62B  2    0.745333    0.387845    0.525799    11.00000   -1.20000
AFIX   0
C63B  1    0.781514    0.404127    0.489044    11.00000    0.09027    0.04674 =
         0.05823    0.00236   -0.02199   -0.01720
AFIX  43
H63B  2    0.775320    0.377784    0.475814    11.00000   -1.20000
AFIX   0
C64B  1    0.807497    0.435406    0.478296    11.00000    0.05933    0.05153 =
         0.05259    0.00107   -0.01663   -0.00095
SAME 0.02 0.04 N11A > C16A
N11C  6    0.772492    0.458581    0.347322    11.00000    0.04539    0.04805 =
         0.03801   -0.01050    0.00246   -0.00126
C12C  1    0.755751    0.485435    0.322097    11.00000    0.05234    0.04585 =
         0.03698   -0.00878    0.00235   -0.00308
C13C  1    0.777497    0.501166    0.296739    11.00000    0.07965    0.05217 =
         0.04267   -0.00945    0.00893   -0.00912
AFIX  43
H13C  2    0.765389    0.520586    0.279700    11.00000   -1.20000
AFIX   0
C14C  1    0.817276    0.488193    0.296518    11.00000    0.06767    0.07289 =
         0.05515   -0.02068    0.02470   -0.01645
AFIX  43
H14C  2    0.832804    0.498831    0.279389    11.00000   -1.20000
AFIX   0
C15C  1    0.833984    0.459866    0.321258    11.00000    0.05015    0.08551 =
         0.05817   -0.02292    0.01282   -0.00150
AFIX  43
H15C  2    0.860990    0.450053    0.321158    11.00000   -1.20000
AFIX   0
C16C  1    0.810887    0.445710    0.346467    11.00000    0.04715    0.06325 =
         0.05386   -0.01621    0.00252    0.00612
AFIX  43
H16C  2    0.822616    0.426291    0.363672    11.00000   -1.20000
AFIX   0
SAME 0.02 0.04 N21A > C25A
N21C  6    0.696301    0.482503    0.351049    11.00000    0.03895    0.04922 =
         0.04286   -0.01287    0.00164    0.00075
N22C  6    0.656601    0.491573    0.343900    11.00000    0.04347    0.06786 =
         0.05543   -0.02043   -0.00480    0.00535
C23C  1    0.649357    0.510172    0.313070    11.00000    0.06006    0.07790 =
         0.05603   -0.01560   -0.01554    0.01606
AFIX  43
H23C  2    0.624000    0.519821    0.302912    11.00000   -1.20000
AFIX   0
C24C  1    0.684967    0.512676    0.299034    11.00000    0.07067    0.06890 =
         0.04651   -0.00797   -0.00800    0.01745
AFIX  43
H24C  2    0.689523    0.523991    0.277433    11.00000   -1.20000
AFIX   0
C25C  1    0.713214    0.494867    0.323556    11.00000    0.05552    0.04632 =
         0.03987   -0.00675    0.00050    0.00731
C26C  1    0.628870    0.487251    0.369507    11.00000    0.03896    0.06373 =
         0.06886   -0.02757    0.00102   -0.00558
AFIX  23
H26E  2    0.635322    0.459387    0.382822    11.00000   -1.20000
H26F  2    0.601276    0.484063    0.358527    11.00000   -1.20000
AFIX   0
SAME 0.02 0.04 N11A > C16A
N31C  6    0.451017    0.669887    0.504877    11.00000    0.03769    0.04491 =
         0.05690   -0.00028    0.00624   -0.00063
C32C  1    0.463432    0.648995    0.534586    11.00000    0.03772    0.04073 =
         0.05247   -0.00378    0.00562   -0.00945
C33C  1    0.442022    0.651048    0.562346    11.00000    0.04605    0.06137 =
         0.05292   -0.00793    0.00984   -0.00999
AFIX  43
H33C  2    0.450552    0.634323    0.582075    11.00000   -1.20000
AFIX   0
C34C  1    0.407885    0.677793    0.561175    11.00000    0.04544    0.08027 =
         0.06776   -0.01102    0.01914   -0.00270
AFIX  43
H34C  2    0.393298    0.680808    0.580351    11.00000   -1.20000
AFIX   0
C35C  1    0.395426    0.700139    0.531320    11.00000    0.04324    0.07420 =
         0.09058   -0.00211    0.01964    0.00855
AFIX  43
H35C  2    0.372167    0.718772    0.529744    11.00000   -1.20000
AFIX   0
C36C  1    0.417608    0.694739    0.503794    11.00000    0.04302    0.05763 =
         0.07162    0.00605    0.01056    0.00719
AFIX  43
H36C  2    0.408544    0.709423    0.483295    11.00000   -1.20000
AFIX   0
SAME 0.02 0.04 N21A > C25A
N41C  6    0.523417    0.631540    0.508197    11.00000    0.03514    0.03233 =
         0.04253    0.00036    0.00047   -0.00313
N42C  6    0.558916    0.611593    0.516662    11.00000    0.03617    0.03260 =
         0.04378    0.00023   -0.00145   -0.00180
C43C  1    0.560495    0.593819    0.547989    11.00000    0.04322    0.04042 =
         0.04500    0.00209   -0.00428   -0.00751
AFIX  43
H43C  2    0.582569    0.578074    0.559275    11.00000   -1.20000
AFIX   0
C44C  1    0.524740    0.602529    0.560496    11.00000    0.04608    0.04047 =
         0.04277    0.00213    0.00019   -0.01050
AFIX  43
H44C  2    0.516747    0.594128    0.581854    11.00000   -1.20000
AFIX   0
C45C  1    0.502566    0.626418    0.535092    11.00000    0.03912    0.03557 =
         0.04329   -0.00221    0.00271   -0.00862
C46C  1    0.589528    0.609287    0.493207    11.00000    0.03368    0.03523 =
         0.04868    0.00436    0.00163   -0.00354
AFIX  23
H46E  2    0.616255    0.609132    0.506078    11.00000   -1.20000
H46F  2    0.587768    0.636887    0.478964    11.00000   -1.20000
AFIX   0
SAME 0.02 0.04 C51A > C64A
C51C  1    0.630672    0.528379    0.393142    11.00000    0.03356    0.05126 =
         0.05706   -0.01530   -0.00333    0.00277
C52C  1    0.654450    0.564581    0.387093    11.00000    0.03798    0.05152 =
         0.05495   -0.00711    0.00787   -0.00126
AFIX  43
H52C  2    0.668998    0.564607    0.367774    11.00000   -1.20000
AFIX   0
C53C  1    0.657586    0.601967    0.409319    11.00000    0.03592    0.04494 =
         0.06283   -0.00331    0.00911   -0.00165
AFIX  43
H53C  2    0.674108    0.627083    0.404858    11.00000   -1.20000
AFIX   0
C54C  1    0.637084    0.602113    0.437001    11.00000    0.03567    0.03561 =
         0.05878   -0.00634    0.00509    0.00106
AFIX  43
H54C  2    0.640492    0.626765    0.452366    11.00000   -1.20000
AFIX   0
C55C  1    0.610561    0.566119    0.443533    11.00000    0.03144    0.03403 =
         0.04923   -0.00176   -0.00355    0.00205
C56C  1    0.607404    0.528204    0.420958    11.00000    0.03024    0.04332 =
         0.05381   -0.00676   -0.00420    0.00219
C61C  1    0.580219    0.492565    0.427285    11.00000    0.03902    0.03982 =
         0.05970   -0.01025   -0.00567   -0.00245
AFIX  43
H61C  2    0.578104    0.466699    0.412990    11.00000   -1.20000
AFIX   0
C62C  1    0.557276    0.495300    0.453633    11.00000    0.03881    0.03735 =
         0.06167    0.00056   -0.00589   -0.00754
AFIX  43
H62C  2    0.539205    0.471355    0.457406    11.00000   -1.20000
AFIX   0
C63C  1    0.559933    0.533071    0.475364    11.00000    0.03761    0.03656 =
         0.04825    0.00110   -0.00060   -0.00124
AFIX  43
H63C  2    0.543476    0.534388    0.493475    11.00000   -1.20000
AFIX   0
C64C  1    0.585845    0.567828    0.470754    11.00000    0.03206    0.03371 =
         0.04574    0.00201   -0.00388   -0.00050
SAME 0.02 0.04 N11A > C16A
N11D  6    0.448461    0.695377    0.428577    11.00000    0.04093    0.04679 =
         0.05968    0.00697   -0.00378    0.00154
C12D  1    0.449117    0.741247    0.429974    11.00000    0.04139    0.04885 =
         0.06267    0.01059    0.00485    0.00610
C13D  1    0.422412    0.767304    0.409833    11.00000    0.05456    0.05625 =
         0.08775    0.02275   -0.00333    0.00732
AFIX  43
H13D  2    0.423581    0.799531    0.411000    11.00000   -1.20000
AFIX   0
C14D  1    0.393792    0.745978    0.387825    11.00000    0.06267    0.07980 =
         0.10823    0.03429   -0.02539    0.00568
AFIX  43
H14D  2    0.374496    0.763497    0.374501    11.00000   -1.20000
AFIX   0
C15D  1    0.393543    0.699513    0.385437    11.00000    0.06487    0.07895 =
         0.09332    0.01724   -0.03115    0.00223
AFIX  43
H15D  2    0.375228    0.684267    0.369661    11.00000   -1.20000
AFIX   0
C16D  1    0.420910    0.675488    0.406812    11.00000    0.05031    0.06062 =
         0.07701    0.00932   -0.02063    0.00146
AFIX  43
H16D  2    0.420109    0.643230    0.406001    11.00000   -1.20000
AFIX   0
SAME 0.02 0.04 N21A > C25A
N21D  6    0.506613    0.732320    0.470628    11.00000    0.04071    0.03567 =
         0.05018    0.00159    0.00596    0.00035
N22D  6    0.532109    0.759643    0.489884    11.00000    0.04837    0.03337 =
         0.05041   -0.00205    0.01145   -0.00464
C23D  1    0.521955    0.803969    0.484952    11.00000    0.06597    0.03393 =
         0.05607   -0.00186    0.02141   -0.00379
AFIX  43
H23D  2    0.535399    0.829251    0.495639    11.00000   -1.20000
AFIX   0
C24D  1    0.489162    0.806022    0.462040    11.00000    0.05737    0.03892 =
         0.06623    0.00992    0.02059    0.00810
AFIX  43
H24D  2    0.475300    0.832491    0.453778    11.00000   -1.20000
AFIX   0
C25D  1    0.480236    0.760625    0.453248    11.00000    0.04494    0.03906 =
         0.05456    0.00938    0.01394    0.00445
C26D  1    0.563077    0.741380    0.513782    11.00000    0.03992    0.03874 =
         0.04846   -0.00423    0.00629   -0.00610
AFIX  23
H26G  2    0.585544    0.763326    0.516542    11.00000   -1.20000
H26H  2    0.573425    0.712952    0.504531    11.00000   -1.20000
AFIX   0
SAME 0.02 0.04 N11A > C16A
N31D  6    0.685574    0.673542    0.748508    11.00000    0.03735    0.06515 =
         0.05872    0.02761    0.00379    0.00427
C32D  1    0.684266    0.628456    0.739757    11.00000    0.04533    0.05995 =
         0.06392    0.03048    0.01378    0.00733
C33D  1    0.712726    0.597945    0.753232    11.00000    0.05817    0.06887 =
         0.07792    0.04115    0.02119    0.01401
AFIX  43
H33D  2    0.711363    0.566843    0.746842    11.00000   -1.20000
AFIX   0
C34D  1    0.743584    0.613512    0.776426    11.00000    0.04648    0.08824 =
         0.08849    0.05756    0.01234    0.01465
AFIX  43
H34D  2    0.763794    0.593284    0.785678    11.00000   -1.20000
AFIX   0
C35D  1    0.744185    0.659008    0.785698    11.00000    0.04080    0.09902 =
         0.08631    0.05266   -0.00721    0.00002
AFIX  43
H35D  2    0.764532    0.670415    0.801658    11.00000   -1.20000
AFIX   0
C36D  1    0.714302    0.687534    0.771084    11.00000    0.04471    0.07205 =
         0.06935    0.03321   -0.00287   -0.00071
AFIX  43
H36D  2    0.714575    0.718570    0.777660    11.00000   -1.20000
AFIX   0
SAME 0.02 0.04 N21A > C25A
N41D  6    0.628949    0.649275    0.699933    11.00000    0.03775    0.04966 =
         0.05159    0.01363    0.00764   -0.00151
N42D  6    0.599526    0.627782    0.680557    11.00000    0.04969    0.05382 =
         0.05936    0.01255    0.00947   -0.00677
C43D  1    0.603480    0.581953    0.682355    11.00000    0.06912    0.05223 =
         0.08670    0.01355    0.00681   -0.01350
AFIX  43
H43D  2    0.586935    0.560032    0.670380    11.00000   -1.20000
AFIX   0
C44D  1    0.636160    0.573493    0.704933    11.00000    0.07396    0.04794 =
         0.09903    0.02725    0.00990   -0.00049
AFIX  43
H44D  2    0.646315    0.544585    0.712075    11.00000   -1.20000
AFIX   0
C45D  1    0.651337    0.615599    0.715194    11.00000    0.04999    0.05574 =
         0.06189    0.01923    0.01560    0.00148
C46D  1    0.570006    0.652829    0.658773    11.00000    0.04083    0.05610 =
         0.05564    0.00535    0.00619   -0.00655
AFIX  23
H46G  2    0.562053    0.680423    0.670689    11.00000   -1.20000
H46H  2    0.545813    0.633735    0.653994    11.00000   -1.20000
AFIX   0
SAME 0.02 0.04 C51A > C64A
C51D  1    0.549105    0.731485    0.547834    11.00000    0.03956    0.03400 =
         0.04803   -0.00783    0.00714   -0.00757
C52D  1    0.511970    0.746137    0.556058    11.00000    0.04077    0.04097 =
         0.05212   -0.00527    0.00666    0.00045
AFIX  43
H52D  2    0.495220    0.763456    0.540347    11.00000   -1.20000
AFIX   0
C53D  1    0.499005    0.735449    0.587588    11.00000    0.03918    0.05094 =
         0.05584   -0.00987    0.01057    0.00078
AFIX  43
H53D  2    0.473622    0.745978    0.593109    11.00000   -1.20000
AFIX   0
C54D  1    0.522339    0.710179    0.610373    11.00000    0.03974    0.05530 =
         0.04760   -0.00396    0.01199   -0.00612
AFIX  43
H54D  2    0.512784    0.702947    0.631398    11.00000   -1.20000
AFIX   0
C55D  1    0.560933    0.694415    0.603110    11.00000    0.03385    0.04384 =
         0.04811   -0.00869    0.00768   -0.00687
C56D  1    0.574643    0.706400    0.571331    11.00000    0.03406    0.03787 =
         0.05026   -0.00821    0.00893   -0.00938
C61D  1    0.613404    0.691464    0.564433    11.00000    0.03698    0.04864 =
         0.05002   -0.00885    0.01026   -0.00989
AFIX  43
H61D  2    0.623388    0.700141    0.543866    11.00000   -1.20000
AFIX   0
C62D  1    0.636490    0.665234    0.586333    11.00000    0.03194    0.05396 =
         0.05749   -0.00750    0.00852   -0.00409
AFIX  43
H62D  2    0.662265    0.655666    0.581077    11.00000   -1.20000
AFIX   0
C63D  1    0.622117    0.652222    0.616909    11.00000    0.03693    0.04951 =
         0.05518   -0.00451   -0.00047   -0.00483
AFIX  43
H63D  2    0.638075    0.632943    0.631814    11.00000   -1.20000
AFIX   0
C64D  1    0.585586    0.666715    0.625721    11.00000    0.03734    0.04722 =
         0.04955   -0.00386    0.00521   -0.01021
SAME 0.02 0.04 N11A > C16A
N11E  6    0.902469    0.795600    0.244119    11.00000    0.03764    0.08464 =
         0.04471    0.02116    0.00745    0.00818
C12E  1    0.901923    0.765675    0.218819    11.00000    0.04389    0.09178 =
         0.04241    0.01884    0.00938    0.01978
C13E  1    0.927997    0.770245    0.193281    11.00000    0.05817    0.13349 =
         0.05164    0.00959    0.01943    0.01351
AFIX  43
H13E  2    0.927648    0.748339    0.175777    11.00000   -1.20000
AFIX   0
C14E  1    0.953404    0.805749    0.193765    11.00000    0.06051    0.17495 =
         0.06012    0.01633    0.02686   -0.00839
AFIX  43
H14E  2    0.970898    0.809157    0.176523    11.00000   -1.20000
AFIX   0
C15E  1    0.953870    0.837249    0.219545    11.00000    0.05447    0.16825 =
         0.06184    0.02500    0.01310   -0.03136
AFIX  43
H15E  2    0.971281    0.862788    0.220305    11.00000   -1.20000
AFIX   0
C16E  1    0.928033    0.830203    0.244207    11.00000    0.04144    0.12311 =
         0.05120    0.01691    0.00635   -0.01384
AFIX  43
H16E  2    0.928612    0.851329    0.262239    11.00000   -1.20000
AFIX   0
SAME 0.02 0.04 N21A > C25A
N21E  6    0.847965    0.728647    0.244347    11.00000    0.04321    0.06408 =
         0.04182    0.00826    0.00394    0.01367
N22E  6    0.822633    0.693636    0.237743    11.00000    0.05354    0.05174 =
         0.04250    0.00233    0.00396    0.01357
C23E  1    0.830181    0.671935    0.209020    11.00000    0.08534    0.05995 =
         0.04706   -0.00155    0.00012    0.02651
AFIX  43
H23E  2    0.816301    0.646254    0.199363    11.00000   -1.20000
AFIX   0
C24E  1    0.862076    0.694403    0.196396    11.00000    0.08422    0.07253 =
         0.04214    0.01068    0.01331    0.03200
AFIX  43
H24E  2    0.874266    0.687487    0.176456    11.00000   -1.20000
AFIX   0
C25E  1    0.872349    0.729240    0.219241    11.00000    0.05574    0.07033 =
         0.04071    0.01149    0.00955    0.02666
C26E  1    0.795552    0.678341    0.261921    11.00000    0.04740    0.05117 =
         0.05258    0.00151   -0.00076    0.01031
AFIX  23
H26I  2    0.772628    0.662191    0.249815    11.00000   -1.20000
H26J  2    0.784869    0.705139    0.273137    11.00000   -1.20000
AFIX   0
SAME 0.02 0.04 N11A > C16A
N31E  6    0.701327    0.441786    0.429462    11.00000    0.05946    0.06815 =
         0.04183   -0.00375    0.00662   -0.02607
C32E  1    0.705410    0.477395    0.451117    11.00000    0.03818    0.07655 =
         0.03856   -0.00543    0.00290   -0.00607
C33E  1    0.686268    0.479340    0.480857    11.00000    0.04455    0.11322 =
         0.04200   -0.00667    0.00681   -0.00001
AFIX  43
H33E  2    0.689033    0.505227    0.495103    11.00000   -1.20000
AFIX   0
C34E  1    0.663641    0.443201    0.488777    11.00000    0.06741    0.18152 =
         0.04763    0.00569    0.01461   -0.04161
AFIX  43
H34E  2    0.650711    0.443296    0.508968    11.00000   -1.20000
AFIX   0
C35E  1    0.659647    0.407043    0.467687    11.00000    0.10623    0.17001 =
         0.05752    0.00301    0.02105   -0.08434
AFIX  43
H35E  2    0.643710    0.381832    0.473055    11.00000   -1.20000
AFIX   0
C36E  1    0.679043    0.406683    0.437818    11.00000    0.10364    0.11261 =
         0.05793   -0.00589    0.01234   -0.06872
AFIX  43
H36E  2    0.676196    0.380992    0.423381    11.00000   -1.20000
AFIX   0
SAME 0.02 0.04 N21A > C25A
N41E  6    0.754922    0.506350    0.416488    11.00000    0.03516    0.04175 =
         0.03929   -0.00592    0.00134   -0.00297
N42E  6    0.780523    0.542405    0.417633    11.00000    0.04515    0.04056 =
         0.04370   -0.00603   -0.00135   -0.00419
C43E  1    0.775045    0.569902    0.443645    11.00000    0.06263    0.04682 =
         0.04874   -0.01352   -0.00896   -0.00266
AFIX  43
H43E  2    0.789334    0.597157    0.449258    11.00000   -1.20000
AFIX   0
C44E  1    0.745325    0.551745    0.460565    11.00000    0.05726    0.05478 =
         0.04297   -0.01686   -0.00616    0.00928
AFIX  43
H44E  2    0.734826    0.563362    0.480139    11.00000   -1.20000
AFIX   0
C45E  1    0.733766    0.512490    0.442872    11.00000    0.03972    0.05164 =
         0.03567   -0.00526   -0.00137    0.00367
C46E  1    0.806949    0.552310    0.391210    11.00000    0.03755    0.04531 =
         0.05341   -0.00071    0.00028   -0.00614
AFIX  23
H46I  2    0.814338    0.523439    0.380649    11.00000   -1.20000
H46J  2    0.831892    0.566578    0.401529    11.00000   -1.20000
AFIX   0
SAME 0.02 0.04 C51A > C64A
C51E  1    0.815938    0.647049    0.288357    11.00000    0.04476    0.03909 =
         0.04653   -0.00465    0.00143    0.00835
C52E  1    0.855687    0.635156    0.288596    11.00000    0.04329    0.04669 =
         0.04546   -0.00183    0.00658    0.00782
AFIX  43
H52E  2    0.871500    0.647339    0.272195    11.00000   -1.20000
AFIX   0
C53E  1    0.872876    0.604942    0.313149    11.00000    0.03558    0.04739 =
         0.05755    0.00075    0.00421    0.01222
AFIX  43
H53E  2    0.900118    0.596229    0.312623    11.00000   -1.20000
AFIX   0
C54E  1    0.851629    0.587967    0.337491    11.00000    0.03905    0.03957 =
         0.05077   -0.00133   -0.00075    0.00553
AFIX  43
H54E  2    0.864119    0.567731    0.353792    11.00000   -1.20000
AFIX   0
C55E  1    0.810760    0.600168    0.338872    11.00000    0.03843    0.03464 =
         0.04772   -0.00716   -0.00116    0.00145
C56E  1    0.792555    0.629813    0.313773    11.00000    0.03650    0.03780 =
         0.05128   -0.00324    0.00019    0.00379
C61E  1    0.751351    0.641760    0.314677    11.00000    0.04089    0.04859 =
         0.05790    0.00128   -0.00141    0.00754
AFIX  43
H61E  2    0.738689    0.660977    0.297761    11.00000   -1.20000
AFIX   0
C62E  1    0.730134    0.625782    0.339620    11.00000    0.03360    0.04857 =
         0.07483    0.00364    0.00486    0.00418
AFIX  43
H62E  2    0.702803    0.634133    0.340133    11.00000   -1.20000
AFIX   0
C63E  1    0.748364    0.597017    0.364623    11.00000    0.04138    0.04423 =
         0.05862    0.00126    0.00539   -0.00051
AFIX  43
H63E  2    0.733196    0.586690    0.382084    11.00000   -1.20000
AFIX   0
C64E  1    0.787677    0.583408    0.364461    11.00000    0.03684    0.03626 =
         0.05204   -0.00432   -0.00116   -0.00386
SAME 0.02 0.04 N11A > C16A
N11F  6    0.622006    1.042798    0.394580    11.00000    0.03929    0.03755 =
         0.08434    0.00791    0.00741    0.00472
C12F  1    0.607028    1.046109    0.424336    11.00000    0.03850    0.04419 =
         0.07935   -0.00485    0.00016    0.00840
C13F  1    0.616734    1.081606    0.447136    11.00000    0.05093    0.04942 =
         0.08927   -0.00972   -0.00932    0.00586
AFIX  43
H13F  2    0.606019    1.082519    0.468335    11.00000   -1.20000
AFIX   0
C14F  1    0.642329    1.115166    0.437829    11.00000    0.05755    0.05227 =
         0.11511   -0.01255   -0.00722    0.00190
AFIX  43
H14F  2    0.648934    1.140168    0.452353    11.00000   -1.20000
AFIX   0
C15F  1    0.657900    1.112112    0.407858    11.00000    0.05512    0.04781 =
         0.13302    0.00209   -0.00047   -0.00924
AFIX  43
H15F  2    0.676124    1.134597    0.401549    11.00000   -1.20000
AFIX   0
C16F  1    0.647200    1.075790    0.386037    11.00000    0.04659    0.04763 =
         0.11183    0.00031    0.01457   -0.00491
AFIX  43
H16F  2    0.657893    1.074392    0.364843    11.00000   -1.20000
AFIX   0
SAME 0.02 0.04 N21A > C25A
N21F  6    0.572075    0.976420    0.409157    11.00000    0.03887    0.04023 =
         0.05638    0.00602    0.00341    0.00515
N22F  6    0.542932    0.950786    0.420951    11.00000    0.04498    0.04337 =
         0.05763    0.00882    0.00970    0.00395
C23F  1    0.532595    0.967103    0.450716    11.00000    0.05728    0.05858 =
         0.06020    0.00235    0.01489    0.00571
AFIX  43
H23F  2    0.513391    0.954237    0.464011    11.00000   -1.20000
AFIX   0
C24F  1    0.554633    1.005138    0.458096    11.00000    0.05746    0.05707 =
         0.06614   -0.00323    0.01153    0.01176
AFIX  43
H24F  2    0.553794    1.024162    0.477242    11.00000   -1.20000
AFIX   0
C25F  1    0.578619    1.010434    0.431870    11.00000    0.04376    0.03994 =
         0.06318   -0.00318    0.00024    0.00888
C26F  1    0.528406    0.909656    0.404102    11.00000    0.03835    0.04567 =
         0.05644    0.01075    0.00443   -0.00141
AFIX  23
H26K  2    0.527791    0.914096    0.379481    11.00000   -1.20000
H26L  2    0.500614    0.903816    0.409499    11.00000   -1.20000
AFIX   0
SAME 0.02 0.04 N11A > C16A
N31F  6    0.467568    0.596015    0.449686    11.00000    0.03792    0.03888 =
         0.04550    0.00448   -0.00279   -0.00497
C32F  1    0.482305    0.578090    0.421859    11.00000    0.03940    0.03434 =
         0.04745    0.00291   -0.00510   -0.00095
C33F  1    0.467596    0.537753    0.406778    11.00000    0.05183    0.03957 =
         0.05132    0.00063   -0.00800   -0.00373
AFIX  43
H33F  2    0.478614    0.525858    0.387525    11.00000   -1.20000
AFIX   0
C34F  1    0.436649    0.515683    0.420606    11.00000    0.06323    0.04023 =
         0.05705    0.00420   -0.01157   -0.01440
AFIX  43
H34F  2    0.425613    0.488668    0.410537    11.00000   -1.20000
AFIX   0
C35F  1    0.421701    0.533093    0.449279    11.00000    0.05128    0.04551 =
         0.06433    0.01165   -0.00513   -0.01424
AFIX  43
H35F  2    0.400680    0.518079    0.459272    11.00000   -1.20000
AFIX   0
C36F  1    0.438312    0.573100    0.462994    11.00000    0.04638    0.05064 =
         0.04779    0.00384   -0.00037   -0.00661
AFIX  43
H36F  2    0.428389    0.584743    0.482806    11.00000   -1.20000
AFIX   0
SAME 0.02 0.04 N21A > C25A
N41F  6    0.526659    0.642673    0.424198    11.00000    0.03775    0.03592 =
         0.04210    0.00223   -0.00003   -0.00211
N42F  6    0.555817    0.658783    0.405823    11.00000    0.03798    0.04215 =
         0.04586    0.00188    0.00038   -0.00462
C43F  1    0.561145    0.631476    0.379509    11.00000    0.04469    0.05468 =
         0.04614   -0.00010    0.00560    0.00122
AFIX  43
H43F  2    0.579894    0.636012    0.363376    11.00000   -1.20000
AFIX   0
C44F  1    0.534733    0.596027    0.380152    11.00000    0.04717    0.04825 =
         0.04555   -0.00840   -0.00217    0.00204
AFIX  43
H44F  2    0.531266    0.571414    0.364757    11.00000   -1.20000
AFIX   0
C45F  1    0.514080    0.603904    0.408258    11.00000    0.03716    0.03655 =
         0.04743   -0.00069   -0.00483    0.00007
C46F  1    0.575824    0.701423    0.413980    11.00000    0.03759    0.04494 =
         0.04950    0.00417   -0.00160   -0.00721
AFIX  23
H46K  2    0.602718    0.700667    0.405603    11.00000   -1.20000
H46L  2    0.579619    0.704639    0.438753    11.00000   -1.20000
AFIX   0
SAME 0.02 0.04 C51A > C64A
C51F  1    0.554213    0.868393    0.414177    11.00000    0.03728    0.04340 =
         0.04714    0.01060    0.00527   -0.00336
C52F  1    0.586137    0.872051    0.437894    11.00000    0.04279    0.04138 =
         0.05304    0.00274    0.00282   -0.00899
AFIX  43
H52F  2    0.592399    0.900731    0.447978    11.00000   -1.20000
AFIX   0
C53F  1    0.610289    0.833441    0.447798    11.00000    0.03588    0.04822 =
         0.05239    0.00596   -0.00150   -0.00427
AFIX  43
H53F  2    0.633440    0.836787    0.463244    11.00000   -1.20000
AFIX   0
C54F  1    0.599938    0.792221    0.435033    11.00000    0.03668    0.04378 =
         0.04631    0.00846   -0.00124   -0.00297
AFIX  43
H54F  2    0.615686    0.766511    0.442100    11.00000   -1.20000
AFIX   0
C55F  1    0.566127    0.786315    0.411323    11.00000    0.03408    0.04604 =
         0.04033    0.00871    0.00166   -0.00526
C56F  1    0.543584    0.825248    0.400047    11.00000    0.03756    0.04593 =
         0.04030    0.01143    0.00031   -0.00756
C61F  1    0.510426    0.819513    0.375572    11.00000    0.04302    0.05248 =
         0.04796    0.01385   -0.00365   -0.00405
AFIX  43
H61F  2    0.495060    0.845199    0.367812    11.00000   -1.20000
AFIX   0
C62F  1    0.500330    0.777040    0.362974    11.00000    0.05084    0.05838 =
         0.04927    0.00866   -0.01165   -0.00861
AFIX  43
H62F  2    0.479115    0.773847    0.345618    11.00000   -1.20000
AFIX   0
C63F  1    0.521214    0.738508    0.375646    11.00000    0.05246    0.04869 =
         0.04785    0.00580   -0.00547   -0.01199
AFIX  43
H63F  2    0.512970    0.709225    0.367721    11.00000   -1.20000
AFIX   0
C64F  1    0.553451    0.742537    0.399379    11.00000    0.03926    0.04609 =
         0.04386    0.00751    0.00224   -0.00552

S18H  8    0.692640    0.731120    0.200647    41.00000    0.06542    0.05852 =
         0.10986    0.01204   -0.04519   -0.00288
O17H  7    0.678889    0.774998    0.220420    41.00000    0.06874    0.06757 =
         0.06681    0.00626   -0.03174   -0.01171
AFIX  66
C11H  1    0.642528    0.796186    0.209986    41.00000    0.05991    0.07080 =
         0.05928   -0.00720   -0.01703   -0.01424
C16H  1    0.640566    0.826806    0.183373    41.00000    0.05840    0.06768 =
         0.05797   -0.00955   -0.01763    0.00188
AFIX  43
H16H  2    0.663389    0.831673    0.171380    41.00000   -1.20000
AFIX  65
C15H  1    0.605210    0.850305    0.174309    41.00000    0.07244    0.07213 =
         0.08005   -0.00785   -0.03061    0.00542
AFIX  43
H15H  2    0.603869    0.871233    0.156120    41.00000   -1.20000
AFIX  65
C14H  1    0.571815    0.843185    0.191857    41.00000    0.06199    0.10234 =
         0.08449   -0.04088   -0.02311    0.00016
AFIX  43
H14H  2    0.547651    0.859246    0.185661    41.00000   -1.20000
AFIX  65
C13H  1    0.573777    0.812565    0.218469    41.00000    0.05676    0.12642 =
         0.07761   -0.03756   -0.00090   -0.02024
AFIX  43
H13H  2    0.550953    0.807698    0.230462    41.00000   -1.20000
AFIX  65
C12H  1    0.609133    0.789065    0.227534    41.00000    0.08076    0.09930 =
         0.06525   -0.01447   -0.00862   -0.02868
AFIX  43
H12H  2    0.610474    0.768137    0.245723    41.00000   -1.20000
AFIX   0
O19H  7    0.684745    0.739658    0.164447    41.00000    0.07486    0.09143 =
         0.09899   -0.01898   -0.03765    0.02898
O20H  7    0.732969    0.724258    0.213180    41.00000    0.08448    0.05708 =
         0.17458    0.02354   -0.08168   -0.00380
C21H  1    0.661341    0.689265    0.214263    41.00000    0.09209    0.06833 =
         0.22672    0.02228   -0.04187   -0.02431
AFIX  33
H21A  2    0.633686    0.695202    0.205060    41.00000   -1.50000
H21B  2    0.669843    0.659495    0.206519    41.00000   -1.50000
H21C  2    0.662836    0.689487    0.238892    41.00000   -1.50000
AFIX   0

S18I  8    0.612027    0.553569    0.172640    51.00000    0.09809    0.09370 =
         0.06127    0.00089   -0.00573   -0.01475
O17I  7    0.626541    0.541204    0.210075    51.00000    0.11311    0.06993 =
         0.06820   -0.00760    0.02527   -0.01221
AFIX  66
C11I  1    0.605412    0.556571    0.235946    51.00000    0.09040    0.08407 =
         0.06974   -0.00221    0.00672    0.01092
C16I  1    0.570915    0.534819    0.244414    51.00000    0.05289    0.26855 =
         0.08897   -0.01191    0.01010   -0.00815
AFIX  43
H16I  2    0.560853    0.509164    0.231880    51.00000   -1.20000
AFIX  65
C15I  1    0.551142    0.550603    0.271222    51.00000    0.08431    0.33273 =
         0.09493   -0.03925    0.01741    0.00686
AFIX  43
H15I  2    0.527565    0.535736    0.277009    51.00000   -1.20000
AFIX  65
C14I  1    0.565865    0.588140    0.289562    51.00000    0.12711    0.28078 =
         0.05974   -0.02740   -0.00755    0.06364
AFIX  43
H14I  2    0.552350    0.598928    0.307884    51.00000   -1.20000
AFIX  65
C13I  1    0.600361    0.609893    0.281094    51.00000    0.17617    0.12659 =
         0.05101    0.00577   -0.01082    0.08269
AFIX  43
H13I  2    0.610424    0.635547    0.293629    51.00000   -1.20000
AFIX  65
C12I  1    0.620135    0.594109    0.254287    51.00000    0.11560    0.06210 =
         0.06577    0.00354   -0.01171    0.01654
AFIX  43
H12I  2    0.643712    0.608976    0.248499    51.00000   -1.20000
AFIX   0
O20I  7    0.576436    0.530288    0.165293    51.00000    0.11503    0.20893 =
         0.08544    0.01044   -0.01567   -0.06803
O19I  7    0.612349    0.599280    0.166298    51.00000    0.17637    0.09031 =
         0.13051    0.05067   -0.03371   -0.00742
C21I  1    0.648216    0.528114    0.152286    51.00000    0.13888    0.11288 =
         0.06454   -0.01381    0.02960   -0.05462
AFIX  33
H21D  2    0.648133    0.495360    0.156733    51.00000   -1.50000
H21E  2    0.643018    0.533452    0.128045    51.00000   -1.50000
H21F  2    0.674417    0.540816    0.160314    51.00000   -1.50000
AFIX   0

PART -1
S18G  8    0.686433    0.718028    0.485373    10.50000    0.05536    0.06241 =
         0.07407   -0.01499    0.00080   -0.00678
O17G  7    0.694636    0.713586    0.525371    10.50000    0.04973    0.07355 =
         0.07194    0.01775   -0.01172   -0.01527
AFIX  66
C11G  1    0.726966    0.734115    0.542106    10.50000    0.04218    0.05337 =
         0.07002    0.00619    0.00220   -0.00815
C16G  1    0.760401    0.708432    0.553297    10.50000    0.05603    0.06588 =
         0.10567    0.01223   -0.01696    0.00177
AFIX  43
H16G  2    0.761179    0.676905    0.548267    10.50000   -1.20000
AFIX  65
C15G  1    0.792700    0.728879    0.571849    10.50000    0.04899    0.07037 =
         0.07947    0.00432   -0.00504    0.00773
AFIX  43
H15G  2    0.815551    0.711327    0.579498    10.50000   -1.20000
AFIX  65
C14G  1    0.791562    0.775008    0.579209    10.50000    0.05774    0.05695 =
         0.05933    0.00816    0.00300   -0.00837
AFIX  43
H14G  2    0.813637    0.788982    0.591888    10.50000   -1.20000
AFIX  65
C13G  1    0.758127    0.800691    0.568018    10.50000    0.07273    0.05181 =
         0.05587   -0.00681   -0.00348   -0.00301
AFIX  43
H13G  2    0.757350    0.832218    0.573049    10.50000   -1.20000
AFIX  65
C12G  1    0.725829    0.780245    0.549466    10.50000    0.04913    0.05882 =
         0.06504    0.00587    0.00626    0.00224
AFIX  43
H12G  2    0.702977    0.797798    0.541817    10.50000   -1.20000
AFIX   0
O19G  7    0.648264    0.700993    0.480137    10.50000    0.03684    0.02787 =
         0.07838   -0.00875    0.00702   -0.00242
O20G  7    0.694361    0.761870    0.477079    10.50000    0.10381    0.08366 =
         0.07745   -0.00741    0.00338   -0.04299
C21G  1    0.721143    0.678129    0.472178    10.50000    0.05673    0.14846 =
         0.19117   -0.09612    0.00409    0.00027
AFIX  33
H21G  2    0.713578    0.647544    0.478970    10.50000   -1.50000
H21H  2    0.721068    0.679341    0.447644    10.50000   -1.50000
H21I  2    0.748035    0.685372    0.482601    10.50000   -1.50000
AFIX   0

PART 0
B11X  3    0.513155    0.439955    0.346775    11.00000    0.06849    0.06617 =
         0.06791   -0.01130    0.00909   -0.01168
F14X  5    0.480077    0.444334    0.365222    11.00000    0.10655    0.09026 =
         0.07328   -0.01750    0.03056   -0.02574
F12X  5    0.529889    0.482280    0.343616    11.00000    0.07689    0.07877 =
         0.09856    0.00154    0.00600   -0.02079
F15X  5    0.499688    0.421246    0.316007    11.00000    0.07616    0.11864 =
         0.07238   -0.03514    0.01889   -0.01813
F13X  5    0.540214    0.412034    0.363354    11.00000    0.13453    0.09129 =
         0.15160    0.01188   -0.02551    0.01986

SAME 0.02 0.04 B11X > F13X
PART 1
B41X  3    0.672241    0.539947    0.569454    10.65000    0.02945    0.04925 =
         0.05232   -0.00599   -0.00260   -0.00091
F43X  5    0.650667    0.542885    0.538103    10.65000    0.04493    0.07496 =
         0.05244   -0.01480   -0.00483    0.00022
F45X  5    0.688839    0.497380    0.574437    10.65000    0.07464    0.07069 =
         0.12053    0.02011    0.01743    0.03048
F42X  5    0.702298    0.572510    0.571280    10.65000    0.03956    0.08246 =
         0.07338   -0.00267    0.00314   -0.02210
F44X  5    0.646287    0.548272    0.594149    10.65000    0.03865    0.06024 =
         0.04782   -0.00002    0.00252   -0.00773

SAME 0.02 0.04 B11X > F13X
PART 2
B41Y  3    0.684096    0.563199    0.551174    10.35000    0.06059    0.14168 =
         0.06415   -0.05449   -0.02904    0.05673
F44Y  5    0.675478    0.577726    0.518597    10.35000    0.12350    0.26664 =
         0.06971   -0.04138   -0.02904    0.13162
F45Y  5    0.702482    0.520800    0.553515    10.35000    0.08847    0.15558 =
         0.12705   -0.07918   -0.04850    0.07394
F43Y  5    0.709064    0.594333    0.567627    10.35000    0.03526    0.15032 =
         0.09453   -0.02674   -0.01032    0.02208
F42Y  5    0.649499    0.561000    0.567188    10.35000    0.04998    0.08967 =
         0.17596   -0.02867   -0.00469    0.01168

SAME 0.02 0.04 B11X > F13X
PART 0
B21X  3    0.648464    0.723775    0.330290    11.00000    0.06133    0.05481 =
         0.13993   -0.00817    0.01424   -0.00283
F25X  5    0.668429    0.758264    0.347801    11.00000    0.07986    0.09966 =
         0.12149   -0.00326    0.00430   -0.01819
F23X  5    0.611945    0.740967    0.314215    11.00000    0.06966    0.08974 =
         0.21462   -0.01640   -0.02030    0.01651
F24X  5    0.671732    0.710826    0.305876    11.00000    0.08934    0.09390 =
         0.15207    0.02217    0.04056    0.01714
F22X  5    0.640418    0.686537    0.349801    11.00000    0.08289    0.08070 =
         0.11823    0.00628    0.02767   -0.00498

SAME 0.02 0.04 B11X > F13X
PART 1
B51Y  3    0.944174    0.467993    0.285184    10.50000    0.02410    0.15825 =
         0.20165   -0.01269   -0.00167   -0.00565
F55Y  5    0.957867    0.449164    0.320190    10.50000    0.09326    0.16843 =
         0.16849   -0.03818   -0.01911    0.00969
F52Y  5    0.915320    0.494968    0.291803    10.50000    0.05851    0.23714 =
         0.19802    0.08636    0.02922    0.03216
F53Y  5    0.978555    0.472958    0.276038    10.50000    0.04508    0.37231 =
         0.11854    0.04287   -0.00910    0.00745
F54Y  5    0.928880    0.430720    0.272399    10.50000    0.15999    0.33079 =
         0.18844   -0.10119   -0.05976   -0.00428

SAME 0.02 0.04 B11X > F13X
B61X  3    0.838802    0.675834    0.462388    10.30000    0.07950    0.04490 =
         0.07404    0.00516   -0.02139   -0.02084
F62X  5    0.818275    0.652628    0.485162    10.30000    0.06701    0.05840 =
         0.08679   -0.00632   -0.01286   -0.01533
F63X  5    0.832477    0.719512    0.468172    10.30000    0.19254    0.04028 =
         0.15614   -0.01023   -0.05808   -0.01800
F64X  5    0.825221    0.659923    0.431715    10.30000    0.21479    0.09884 =
         0.06412    0.00746   -0.01393   -0.07374
F65X  5    0.876806    0.660246    0.460150    10.30000    0.07833    0.12927 =
         0.20286    0.08469    0.04117    0.00804

SAME 0.02 0.04 B11X > F13X
PART 2
B61Y  3    0.868858    0.653906    0.449392    10.50000    0.08766    0.03886 =
         0.04071   -0.00311   -0.01753   -0.03788
F63Y  5    0.840420    0.644493    0.472651    10.50000    0.11678    0.09391 =
         0.07457    0.00632   -0.00096   -0.05733
F65Y  5    0.864823    0.626431    0.425408    10.50000    0.16539    0.09416 =
         0.08168   -0.03031   -0.00728   -0.04990
F62Y  5    0.868686    0.699284    0.443263    10.50000    0.10906    0.06218 =
         0.07089    0.00248    0.00836   -0.03785
F64Y  5    0.902588    0.646275    0.472924    10.50000    0.13060    0.09490 =
         0.06697   -0.00856   -0.02479   -0.04736

SAME 0.02 0.04 B11X > F13X
B51X  3    0.917150    0.457102    0.388997    10.50000    0.08020    0.09620 =
         0.07099   -0.02071   -0.01488    0.01157
F53X  5    0.937106    0.447856    0.361181    10.50000    0.14552    0.15507 =
         0.10195   -0.01704    0.03809   -0.06529
F54X  5    0.947212    0.467658    0.413092    10.50000    0.06366    0.12620 =
         0.15085   -0.06906   -0.03780    0.02670
F52X  5    0.891740    0.490584    0.389445    10.50000    0.13985    0.11808 =
         0.27315   -0.05974   -0.12601    0.05104
F55X  5    0.898677    0.415159    0.395728    10.50000    0.14085    0.17530 =
         0.11263   -0.07267    0.07804   -0.08014

SAME 0.02 0.04 B11X > F13X
PART 0
B31X  3    0.730311    0.425629    0.720075    11.00000    0.12098    0.09376 =
         0.06524   -0.03226    0.04707   -0.07878
F35X  5    0.762835    0.421406    0.729620    11.00000    0.19138    0.10128 =
         0.17541    0.04610    0.03281   -0.03397
F32X  5    0.702725    0.407154    0.737847    11.00000    0.28446    0.22057 =
         0.26055   -0.01683    0.12218   -0.15985
F33X  5    0.716245    0.418810    0.686453    11.00000    0.23012    0.49430 =
         0.14382   -0.15782   -0.02521    0.04428
F34X  5    0.721310    0.474616    0.720792    11.00000    0.12819    0.14792 =
         0.10311    0.02810    0.00373   -0.03240

SAME 0.02 0.04 B11X > F15X
PART -1
B71X  3    0.489865    0.822055    0.740665    10.50000    0.07033    0.05812 =
         0.05085    0.01222    0.01639    0.00659
PART 0
F74X  5    0.530670    0.845475    0.740634    11.00000    0.10621    0.05931 =
         0.05729   -0.00529    0.00494   -0.00335
F72X  5    0.500000    0.778033    0.750000    10.50000    0.12050    0.05612 =
         0.12920    0.00000    0.00705    0.00000
F73X  5    0.471097    0.817819    0.708112    10.50000    0.06641    0.09078 =
         0.06405   -0.01424    0.01077   -0.01920

PART 3
O12S  7    0.702175    0.630072    0.513909    21.00000    0.07078    0.07097 =
         0.05153    0.00463    0.00750   -0.00361
AFIX 147
H12S  2    0.699704    0.608111    0.526999    21.00000   -1.50000
AFIX   0

O22S  7    0.653915    0.700362    0.488911    31.00000    0.07193    0.08883 =
         0.06381   -0.00570    0.01733   -0.01597
AFIX 147
H22S  2    0.666214    0.675879    0.493271    31.00000   -1.50000
AFIX   0

C11S  1    0.739955    0.654331    0.524023    21.00000    0.07078    0.07097 =
         0.05153    0.00463    0.00750   -0.00361
AFIX 137
H11A  2    0.743854    0.678502    0.507758    21.00000   -1.50000
H11B  2    0.762431    0.632934    0.524637    21.00000   -1.50000
H11C  2    0.738662    0.667661    0.546389    21.00000   -1.50000
AFIX   0

C21S  1    0.677419    0.737845    0.503387    31.00000    0.07193    0.08883 =
         0.06381   -0.00570    0.01733   -0.01597
AFIX 137
H21J  2    0.672756    0.764777    0.489117    31.00000   -1.50000
H21K  2    0.705926    0.729826    0.504947    31.00000   -1.50000
H21L  2    0.669526    0.744367    0.525919    31.00000   -1.50000
AFIX   0

B61Z  3    0.878835    0.639933    0.444683    10.20000    0.08924    0.04193 =
         0.03193   -0.00048   -0.00122   -0.04231
F64Z  5    0.882921    0.591852    0.443952    10.20000    0.06804    0.05209 =
         0.05972    0.01879   -0.00324   -0.00841
F65Z  5    0.873824    0.657554    0.476235    10.20000    0.14122    0.07875 =
         0.05958   -0.01819   -0.01563    0.02322
F63Z  5    0.915164    0.657612    0.435440    10.20000    0.10400    0.17329 =
         0.10509    0.08312   -0.03445   -0.09511
F62Z  5    0.847609    0.652482    0.421509    10.20000    0.07596    0.05008 =
         0.08377    0.01561    0.01266   -0.00118
HKLF 4


REM  shelxt in C 1 2/c 1
REM wR2 = 0.2568, GooF = S = 1.004, Restrained GooF = 1.017 for all data
REM R1 = 0.0741 for 33123 Fo > 4sig(Fo) and 0.1192 for all 62330 data
REM 2648 parameters refined using 6420 restraints

END

WGHT      0.1553      0.0000

REM Highest difference peak  1.286,  deepest hole -0.923,  1-sigma level  0.090
Q1    1   0.9307  0.3933  0.4184  11.00000  0.05    1.29
Q2    1   0.9436  0.4733  0.2704  11.00000  0.05    1.24
Q3    1   0.6783  0.7168  0.2162  11.00000  0.05    0.84
Q4    1   0.9418  0.6301  0.4400  11.00000  0.05    0.84
Q5    1   0.6713  0.7196  0.2349  11.00000  0.05    0.83
Q6    1   0.6214  0.6220  0.2778  11.00000  0.05    0.82
Q7    1   0.7391  0.4204  0.7239  11.00000  0.05    0.79
Q8    1   0.8224  0.7907  0.6174  11.00000  0.05    0.78
Q9    1   0.5576  0.4922  0.2477  11.00000  0.05    0.77
Q10   1   0.7601  0.4102  0.6912  11.00000  0.05    0.76
Q11   1   0.6206  0.7461  0.3515  11.00000  0.05    0.74
Q12   1   0.7082  0.7199  0.1808  11.00000  0.05    0.70
Q13   1   0.6792  0.7298  0.3323  11.00000  0.05    0.69
Q14   1   0.9153  0.5021  0.4035  11.00000  0.05    0.69
Q15   1   0.9604  0.4622  0.2914  11.00000  0.05    0.68
Q16   1   0.8915  0.4501  0.3885  11.00000  0.05    0.68
Q17   1   0.7797  0.6515  0.5218  11.00000  0.05    0.68
Q18   1   0.9784  0.4907  0.2839  11.00000  0.05    0.67
Q19   1   0.7699  0.4043  0.7011  11.00000  0.05    0.67
Q20   1   0.6388  0.7535  0.3693  11.00000  0.05    0.67
Q21   1   0.7431  0.7073  0.5721  11.00000  0.05    0.67
Q22   1   0.9018  0.5391  0.4104  11.00000  0.05    0.67
Q23   1   0.5626  0.4212  0.3335  11.00000  0.05    0.67
Q24   1   0.5709  0.5062  0.2383  11.00000  0.05    0.67
Q25   1   0.5292  0.6110  0.2759  11.00000  0.05    0.65
Q26   1   0.6617  0.7221  0.3609  11.00000  0.05    0.63
Q27   1   0.6254  0.5859  0.1395  11.00000  0.05    0.62
Q28   1   0.5873  0.5787  0.2766  11.00000  0.05    0.61
Q29   1   0.9770  0.4467  0.2697  11.00000  0.05    0.58
Q30   1   0.6668  0.7152  0.1803  11.00000  0.05    0.58
Q31   1   0.5733  0.5920  0.1600  11.00000  0.05    0.56
Q32   1   0.7422  0.7193  0.1849  11.00000  0.05    0.55
Q33   1   0.9450  0.4603  0.3820  11.00000  0.05    0.53
Q34   1   0.5626  0.6021  0.2820  11.00000  0.05    0.53
Q35   1   0.9098  0.4966  0.3739  11.00000  0.05    0.52
Q36   1   0.7131  0.7353  0.2203  11.00000  0.05    0.50
Q37   1   0.5299  0.3697  0.3584  11.00000  0.05    0.48
Q38   1   0.6362  0.7505  0.2506  11.00000  0.05    0.48
Q39   1   0.7201  0.4492  0.6830  11.00000  0.05    0.48
Q40   1   0.5505  0.5082  0.2811  11.00000  0.05    0.47
Q41   1   0.7275  0.7374  0.2137  11.00000  0.05    0.47
Q42   1   0.8817  0.4888  0.3928  11.00000  0.05    0.47
Q43   1   0.6306  0.7565  0.2433  11.00000  0.05    0.47
Q44   1   1.0207  0.4444  0.6979  11.00000  0.05    0.47
Q45   1   0.5092  0.7905  0.7721  11.00000  0.05    0.45
Q46   1   0.8924  0.5033  0.4051  11.00000  0.05    0.44
Q47   1   0.5819  0.6154  0.1734  11.00000  0.05    0.44
Q48   1   0.6779  0.6863  0.1783  11.00000  0.05    0.43
Q49   1   0.9323  0.4675  0.2909  11.00000  0.05    0.43
Q50   1   0.5424  0.5238  0.1855  11.00000  0.05    0.43
Q51   1   0.5467  0.5487  0.3050  11.00000  0.05    0.42
Q52   1   0.5933  0.8289  0.1865  11.00000  0.05    0.41
Q53   1   0.8403  0.7203  0.4626  11.00000  0.05    0.41
Q54   1   0.5641  0.8201  0.2084  11.00000  0.05    0.41
Q55   1   0.6214  0.6038  0.1731  11.00000  0.05    0.41
Q56   1   0.6127  0.8399  0.1533  11.00000  0.05    0.41
Q57   1   0.9114  0.6355  0.4747  11.00000  0.05    0.41
Q58   1   0.6930  0.7441  0.2008  11.00000  0.05    0.41
Q59   1   0.5181  0.3797  0.3340  11.00000  0.05    0.40
Q60   1   0.8194  0.7066  0.4875  11.00000  0.05    0.40
Q61   1   0.5201  0.5301  0.1844  11.00000  0.05    0.40
Q62   1   0.9088  0.5977  0.4238  11.00000  0.05    0.40
Q63   1   0.7112  0.3899  0.7133  11.00000  0.05    0.39
Q64   1   0.8189  0.6639  0.4677  11.00000  0.05    0.39
Q65   1   0.6602  0.7001  0.4722  11.00000  0.05    0.38
Q66   1   0.9182  0.4262  0.3980  11.00000  0.05    0.38
Q67   1   0.8105  0.3285  0.4016  11.00000  0.05    0.38
Q68   1   0.6621  0.3021  0.3479  11.00000  0.05    0.38
Q69   1   0.7162  0.4037  0.6843  11.00000  0.05    0.38
Q70   1   0.6891  0.7503  0.1714  11.00000  0.05    0.38
Q71   1   0.6511  0.8264  0.1700  11.00000  0.05    0.37
Q72   1   0.9844  0.4426  0.7106  11.00000  0.05    0.37
Q73   1   0.9279  0.4725  0.4405  11.00000  0.05    0.37
Q74   1   0.9196  0.4466  0.3982  11.00000  0.05    0.36
Q75   1   0.9272  0.4217  0.3707  11.00000  0.05    0.36
Q76   1   0.9108  0.6584  0.4510  11.00000  0.05    0.35
Q77   1   0.9243  0.4105  0.3692  11.00000  0.05    0.35
Q78   1   0.5496  0.4981  0.2135  11.00000  0.05    0.34
Q79   1   0.8080  0.7311  0.4748  11.00000  0.05    0.33
Q80   1   0.9589  0.4506  0.3287  11.00000  0.05    0.33
Q81   1   0.5240  0.4390  0.3722  11.00000  0.05    0.33
Q82   1   0.6093  0.7894  0.6503  11.00000  0.05    0.33
Q83   1   0.6293  0.8052  0.1905  11.00000  0.05    0.32
Q84   1   0.5289  0.4506  0.3690  11.00000  0.05    0.32
Q85   1   0.7306  0.2988  0.3559  11.00000  0.05    0.32
Q86   1   0.7095  0.7374  0.1454  11.00000  0.05    0.32
Q87   1   1.0295  0.4696  0.6704  11.00000  0.05    0.32
Q88   1   0.5733  0.8507  0.2008  11.00000  0.05    0.31
Q89   1   0.9372  0.5129  0.3993  11.00000  0.05    0.31
Q90   1   0.5758  0.5395  0.1910  11.00000  0.05    0.31
Q91   1   0.6599  0.5165  0.5408  11.00000  0.05    0.31
Q92   1   0.9183  0.6284  0.4215  11.00000  0.05    0.30
Q93   1   0.8079  0.7846  0.5748  11.00000  0.05    0.30
Q94   1   0.5310  0.7400  0.5520  11.00000  0.05    0.30
Q95   1   0.5976  0.6323  0.1875  11.00000  0.05    0.29
Q96   1   0.9231  0.6663  0.4384  11.00000  0.05    0.29
Q97   1   0.9873  0.4686  0.6272  11.00000  0.05    0.29
Q98   1   0.5819  0.7746  0.2331  11.00000  0.05    0.29
Q99   1   0.5608  0.3507  0.3621  11.00000  0.05    0.29
;
_shelx_res_checksum              62372

_shelx_fab_checksum              65622
_olex2_submission_special_instructions 'No special instructions were received'
####################################################################### 
# 
# This file contains crystal structure data downloaded from the 
# Cambridge Structural Database (CSD) hosted by the Cambridge 
# Crystallographic Data Centre (CCDC).
# 
# Full information about CCDC data access policies and citation 
# guidelines are available at http://www.ccdc.cam.ac.uk/access/V1 
# 
# Audit and citation data items may have been added by the CCDC. 
# Please retain this information to preserve the provenance of 
# this file and to allow appropriate attribution of the data. 
# 
#######################################################################

data_dmwms-2v1-226_jh20_rf
_database_code_depnum_ccdc_archive 'CCDC 2366304'
_audit_update_record             
;
2024-06-27 deposited with the CCDC.	2024-08-14 downloaded from the CCDC.
;
_refine_special_details          
;Refinement of F^2^ against ALL reflections.  The weighted R-factor wR and goodness of fit S are based on F^2^, conventional R-factors R are based on F, with F set to zero for negative F^2^. The threshold expression of F^2^ > 2sigma(F^2^) is used only for calculating R-factors(gt) etc. and is not relevant to the choice of reflections for refinement.  R-factors based on F^2^ are statistically about twice as large as those based on F, and R- factors based on ALL data will be even larger.

The structure consists of a coordination cage complex cation with the formula Co8(C28H22N6)12, 14 tetrafluoroborate and 2 Cl counter anions, 28 methanol and 1.1 4-nitrophenyl methanesulfonate guests.

Rigid bond and similarity restraints were applied to the anisotropic displacement parameters of all atoms in the structure (RIGU and SIMU).

Hydrogens of the encapsulated water solvents were not modelled but are included in the unit cell contents and calculation of derived parameters. All other hydrogen atoms were geometrically placed and refined with riding model. Occupancy of solvent O1S, O2S, O3S, O4S, O5S, and O6S were modelled, initially refined freely, with a fixed occupancy of 1, 0.75, 0.5, 0.5, 0.5, and 0.5. 
 
The occupancy of the non-encapulsated guest 4-nitrophenyl methanesulfonate was initially allowed to vary on a free variable and then was fixed to a value of 0.55 before the solvent mask was applied (1.1 per cage).

Tetrafluoroborate residue B10, B15, B20, B25, B30, B35, and B95 were modelled with fixed occupancy of 1, 1, 1, 1, 1, 1, and 0.5 respectively.

Tetrafluoroborate residue B40 [0.33333)] was found to have positional disorder with Cl1 [0.66667] and waw restrained to sum to unity and fixed occupancy values in square brackets. A constraint linking displacement parameters (EADP) was applied to atoms that shared the same position, Cl1 B40.

Disordered solvent molecules could not be sensibly modelled, so the structure was treated with a solvent mask using Olex2 implementation of BYPASS (a.k.a. SQUEEZE). Details are included below within the smtbx_masks section,SQUEEZE
;
_exptl_crystal_preparation       
'Crystal was soaked in a solution of 4-nitrophenyl methanesulfonate in methanolic mother liquor (from the solvothermal crystals growth). Crystals were transferred to Fomblin oil before a crystal was mounted on a MiteGen Microloop and flash frozen under liquid nitrogen for storage.'
_smtbx_masks_special_details     
;
A solvent mask was calculated and 2418 electrons were 
found in a volume of 7352\%A^3^ in 3 voids per unit cell. 
This is consistent with the presence of 
1[BF4], 31[CH3OH] per Formula Unit 
which account for 2396 electrons 
per unit cell.
;
loop_
_smtbx_masks_void_nr
_smtbx_masks_void_average_x
_smtbx_masks_void_average_y
_smtbx_masks_void_average_z
_smtbx_masks_void_volume
_smtbx_masks_void_count_electrons
_smtbx_masks_void_content
1 0.000 0.500 0.516 3536.4 1180.8 '0.667 BF4,1.333 Cl,60.248 CH3OH'
2 0.223 0.390 0.843 15.5 7.3 '0.438 CH3OH'
3 0.223 0.610 0.343 15.5 7.3 '0.438 CH3OH'
4 0.240 0.327 0.570 19.0 0.0 '0 H'
5 0.240 0.673 0.070 19.0 0.0 '0 H'
6 0.260 0.173 0.430 19.0 0.0 '0 H'
7 0.260 0.827 0.930 19.0 0.0 '0 H'
8 0.277 0.110 0.157 15.5 7.2 '0.438 CH3OH'
9 0.277 0.890 0.657 15.5 7.2 '0.438 CH3OH'
10 0.500 0.000 0.233 3536.4 1180.8 '0.667 BF4,1.333 Cl,60.248 CH3OH'
11 0.723 0.110 0.343 15.5 7.3 '0.438 CH3OH'
12 0.723 0.890 0.843 15.5 7.3 '0.438 CH3OH'
13 0.740 0.173 0.070 19.0 0.0 '0 H'
14 0.740 0.827 0.570 19.0 0.0 '0 H'
15 0.760 0.327 0.930 19.0 0.0 '0 H'
16 0.760 0.673 0.430 19.0 0.0 '0 H'
17 0.777 0.390 0.657 15.5 7.2 '0.438 CH3OH'
18 0.777 0.610 0.157 15.5 7.2 '0.438 CH3OH'

_smtbx_masks_void_probe_radius   1.2
_smtbx_masks_void_truncation_radius 1.2
_audit_creation_date             2020-06-25
_audit_creation_method           'XIA2 0.7.38-g6919f305-dials-3.0'
_shelx_SHELXL_version_number     2018/3
_chemical_name_common            ?
_chemical_name_systematic        ?
_chemical_formula_moiety         
'C336 H264 Co8 N72, 7.5(O), 13.667(B F4), 1.1(C7 H8 N O5 S), 1.333(Cl), 0.334[BF4], 0.666[Cl], 31[CH3OH]'
_chemical_formula_sum            
'C374.70 H410.80 B14 Cl2 Co8 F56 N73.10 O44 S1.10'
_chemical_formula_weight         8435.29
_chemical_melting_point          ?
_chemical_oxdiff_formula         'C356 H280 N74 O4 Co8 B16 F64 S'
loop_
_atom_type_symbol
_atom_type_description
_atom_type_scat_dispersion_real
_atom_type_scat_dispersion_imag
_atom_type_scat_source
B B 0.0013 0.0006 'International Tables Vol C Tables 4.2.6.8 and 6.1.1.4'
C C 0.0032 0.0015 'International Tables Vol C Tables 4.2.6.8 and 6.1.1.4'
Cl Cl 0.1418 0.1507 'International Tables Vol C Tables 4.2.6.8 and 6.1.1.4'
Co Co 0.3538 0.9121 'International Tables Vol C Tables 4.2.6.8 and 6.1.1.4'
F F 0.0167 0.0096 'International Tables Vol C Tables 4.2.6.8 and 6.1.1.4'
H H 0.0000 0.0000 'International Tables Vol C Tables 4.2.6.8 and 6.1.1.4'
N N 0.0060 0.0030 'International Tables Vol C Tables 4.2.6.8 and 6.1.1.4'
O O 0.0108 0.0057 'International Tables Vol C Tables 4.2.6.8 and 6.1.1.4'
S S 0.1181 0.1169 'International Tables Vol C Tables 4.2.6.8 and 6.1.1.4'

_shelx_space_group_comment       
;
The symmetry employed for this shelxl refinement is uniquely defined
by the following loop, which should always be used as a source of
symmetry information in preference to the above space-group names.
They are only intended as comments.
;
_space_group_crystal_system      monoclinic
_space_group_IT_number           15
_space_group_name_H-M_alt        'C 1 2/c 1'
_space_group_name_Hall           '-C 2yc'
loop_
_space_group_symop_operation_xyz
'x, y, z'
'-x, y, -z+1/2'
'x+1/2, y+1/2, z'
'-x+1/2, y+1/2, -z+1/2'
'-x, -y, -z'
'x, -y, z-1/2'
'-x+1/2, -y+1/2, -z'
'x+1/2, -y+1/2, z-1/2'

_cell_length_a                   33.1048(4)
_cell_length_b                   29.4048(3)
_cell_length_c                   40.0356(5)
_cell_angle_alpha                90
_cell_angle_beta                 96.4162(12)
_cell_angle_gamma                90
_cell_volume                     38728.1(9)
_cell_formula_units_Z            4
_cell_measurement_reflns_used    85186
_cell_measurement_temperature    100
_cell_measurement_theta_max      30.1610
_cell_measurement_theta_min      1.6760
_shelx_estimated_absorpt_T_max   0.971
_shelx_estimated_absorpt_T_min   0.963
_exptl_absorpt_coefficient_mu    0.425
_exptl_absorpt_correction_T_max  1.00000
_exptl_absorpt_correction_T_min  0.87718
_exptl_absorpt_correction_type   multi-scan
_exptl_absorpt_process_details   
;
CrysAlisPro 1.171.40.67a (Rigaku Oxford Diffraction, 2019)
Empirical absorption correction using spherical harmonics,
 implemented in SCALE3 ABSPACK scaling algorithm.
;
_exptl_absorpt_special_details   ?
_exptl_crystal_colour            'clear light orange'
_exptl_crystal_colour_lustre     clear
_exptl_crystal_colour_modifier   light
_exptl_crystal_colour_primary    orange
_exptl_crystal_density_diffrn    1.447
_exptl_crystal_density_meas      ?
_exptl_crystal_density_method    ?
_exptl_crystal_description       trapezoid
_exptl_crystal_F_000             17457
_exptl_crystal_size_max          0.09
_exptl_crystal_size_mid          0.08
_exptl_crystal_size_min          0.07
_exptl_transmission_factor_max   ?
_exptl_transmission_factor_min   ?
_diffrn_reflns_av_R_equivalents  0.0729
_diffrn_reflns_av_unetI/netI     0.0531
_diffrn_reflns_Laue_measured_fraction_full 0.999
_diffrn_reflns_Laue_measured_fraction_max 0.999
_diffrn_reflns_limit_h_max       47
_diffrn_reflns_limit_h_min       -47
_diffrn_reflns_limit_k_max       42
_diffrn_reflns_limit_k_min       -42
_diffrn_reflns_limit_l_max       58
_diffrn_reflns_limit_l_min       -58
_diffrn_reflns_number            341400
_diffrn_reflns_point_group_measured_fraction_full 0.999
_diffrn_reflns_point_group_measured_fraction_max 0.999
_diffrn_reflns_theta_full        24.415
_diffrn_reflns_theta_max         29.947
_diffrn_reflns_theta_min         1.640
_diffrn_ambient_temperature      100
_diffrn_detector                 'Photon counting pixel array'
_diffrn_detector_area_resol_mean 5.8140
_diffrn_detector_type            'Dectris PILATUS 2M'
_diffrn_measured_fraction_theta_full 0.999
_diffrn_measured_fraction_theta_max 0.999
_diffrn_measurement_details      
;
List of Runs (angles in degrees, time in seconds):

  # Type    Start    End  Width  t~exp~   \w     \q     \k     \f   Frames
#--------------------------------------------------------------------------
  1  \f      0.00 180.00   0.20    0.20   0.00   0.00   0.00    --   900
  2  \w   -145.00  25.00   0.20    0.20    --   30.00   0.00   0.00  850
  3  \w   -145.00  25.00   0.20    0.20    --   30.00   0.00 120.00  850
  4  \w   -145.00  25.00   0.20    0.20    --   30.00   0.00 240.00  850
;
_diffrn_measurement_device       'Fixed \c 3-circle diffractometer'
_diffrn_measurement_device_type  'Fluid Film Devices'
_diffrn_measurement_method       'shutterless scans'
_diffrn_measurement_specimen_support 'MiTeGen MicroMount'
_diffrn_orient_matrix_type       
'CrysAlisPro convention (1999,Acta A55,543-557)'
_diffrn_orient_matrix_UB_11      0.0139487000
_diffrn_orient_matrix_UB_12      -0.0105285000
_diffrn_orient_matrix_UB_13      -0.0089474000
_diffrn_orient_matrix_UB_21      0.0086655000
_diffrn_orient_matrix_UB_22      -0.0103285000
_diffrn_orient_matrix_UB_23      0.0145010000
_diffrn_orient_matrix_UB_31      -0.0130064000
_diffrn_orient_matrix_UB_32      -0.0182011000
_diffrn_orient_matrix_UB_33      -0.0030572000
_diffrn_radiation_monochromator  'Silicon 111'
_diffrn_radiation_probe          x-ray
_diffrn_radiation_type           Synchrotron
_diffrn_radiation_wavelength     0.6889
_diffrn_source                   Synchrotron
_diffrn_source_details           'Allan et al. (2017)'
_diffrn_source_type              'Diamond Light Source Beamline I19-1'
_reflns_Friedel_coverage         0.000
_reflns_Friedel_fraction_full    .
_reflns_Friedel_fraction_max     .
_reflns_number_gt                33739
_reflns_number_total             61628
_reflns_odcompleteness_completeness 99.90
_reflns_odcompleteness_iscentric 1
_reflns_odcompleteness_theta     29.95
_reflns_special_details          
;
 Reflections were merged by SHELXL according to the crystal
 class for the calculation of statistics and refinement.
 
 Structure factors included contributions from the .fab file.
 
 _reflns_Friedel_fraction is defined as the number of unique
 Friedel pairs measured divided by the number that would be
 possible theoretically, ignoring centric projections and
 systematic absences.
;
_reflns_threshold_expression     'I > 2\s(I)'
_computing_cell_refinement       'CrysAlisPro 1.171.40.67a (Rigaku OD, 2019)'
_computing_data_collection       'CrysAlisPro 1.171.40.67a (Rigaku OD, 2019)'
_computing_data_reduction        'CrysAlisPro 1.171.40.67a (Rigaku OD, 2019)'
_computing_molecular_graphics    'Olex2 1.3 (Dolomanov et al., 2009)'
_computing_publication_material  'Olex2 1.3 (Dolomanov et al., 2009)'
_computing_structure_refinement  'SHELXL 2018/3 (Sheldrick, 2015)'
_computing_structure_solution    'SHELXT  (Sheldrick, 2015)'
_refine_diff_density_max         1.851
_refine_diff_density_min         -0.941
_refine_diff_density_rms         0.098
_refine_ls_extinction_coef       .
_refine_ls_extinction_method     none
_refine_ls_goodness_of_fit_ref   1.105
_refine_ls_hydrogen_treatment    constr
_refine_ls_matrix_type           full
_refine_ls_number_parameters     2375
_refine_ls_number_reflns         61628
_refine_ls_number_restraints     5666
_refine_ls_R_factor_all          0.1324
_refine_ls_R_factor_gt           0.0926
_refine_ls_restrained_S_all      1.085
_refine_ls_shift/su_max          0.005
_refine_ls_shift/su_mean         0.000
_refine_ls_structure_factor_coef Fsqd
_refine_ls_weighting_details     
'w=1/[\s^2^(Fo^2^)+(0.2000P)^2^] where P=(Fo^2^+2Fc^2^)/3'
_refine_ls_weighting_scheme      calc
_refine_ls_wR_factor_gt          0.2956
_refine_ls_wR_factor_ref         0.3330
_olex2_refinement_description    
;
1. Fixed Uiso
 At 1.2 times of:
  All C(H) groups, All C(H,H) groups
 At 1.5 times of:
  All C(H,H,H) groups, All O(H) groups
2. Uiso/Uaniso restraints and constraints
N11A \\sim C12A \\sim C13A \\sim C14A \\sim C15A \\sim C16A \\sim N21A \\sim
N22A \\sim C23A \\sim C24A \\sim C25A \\sim C26A \\sim N31A \\sim C32A \\sim
C33A \\sim C34A \\sim C35A \\sim C36A \\sim N41A \\sim N42A \\sim C43A \\sim
C44A \\sim C45A \\sim C46A \\sim C51A \\sim C52A \\sim C53A \\sim C54A \\sim
C55A \\sim C56A \\sim C61A \\sim C62A \\sim C63A \\sim C64A \\sim N11B \\sim
C12B \\sim C13B \\sim C14B \\sim C15B \\sim C16B \\sim N21B \\sim N22B \\sim
C23B \\sim C24B \\sim C25B \\sim C26B \\sim N31B \\sim C32B \\sim C33B \\sim
C34B \\sim C35B \\sim C36B \\sim N41B \\sim N42B \\sim C43B \\sim C44B \\sim
C45B \\sim C46B \\sim C51B \\sim C52B \\sim C53B \\sim C54B \\sim C55B \\sim
C56B \\sim C61B \\sim C62B \\sim C63B \\sim C64B \\sim N11C \\sim C12C \\sim
C13C \\sim C14C \\sim C15C \\sim C16C \\sim N21C \\sim N22C \\sim C23C \\sim
C24C \\sim C25C \\sim C26C \\sim N31C \\sim C32C \\sim C33C \\sim C34C \\sim
C35C \\sim C36C \\sim N41C \\sim N42C \\sim C43C \\sim C44C \\sim C45C \\sim
C46C \\sim C51C \\sim C52C \\sim C53C \\sim C54C \\sim C55C \\sim C56C \\sim
C61C \\sim C62C \\sim C63C \\sim C64C \\sim N11D \\sim C12D \\sim C13D \\sim
C14D \\sim C15D \\sim C16D \\sim N21D \\sim N22D \\sim C23D \\sim C24D \\sim
C25D \\sim C26D \\sim N31D \\sim C32D \\sim C33D \\sim C34D \\sim C35D \\sim
C36D \\sim N41D \\sim N42D \\sim C43D \\sim C44D \\sim C45D \\sim C46D \\sim
C51D \\sim C52D \\sim C53D \\sim C54D \\sim C55D \\sim C56D \\sim C61D \\sim
C62D \\sim C63D \\sim C64D \\sim N11E \\sim C12E \\sim C13E \\sim C14E \\sim
C15E \\sim C16E \\sim N21E \\sim N22E \\sim C23E \\sim C24E \\sim C25E \\sim
C26E \\sim N31E \\sim C32E \\sim C33E \\sim C34E \\sim C35E \\sim C36E \\sim
N41E \\sim N42E \\sim C43E \\sim C44E \\sim C45E \\sim C46E \\sim C51E \\sim
C52E \\sim C53E \\sim C54E \\sim C55E \\sim C56E \\sim C61E \\sim C62E \\sim
C63E \\sim C64E \\sim N11F \\sim C12F \\sim C13F \\sim C14F \\sim C15F \\sim
C16F \\sim N21F \\sim N22F \\sim C23F \\sim C24F \\sim C25F \\sim C26F \\sim
N31F \\sim C32F \\sim C33F \\sim C34F \\sim C35F \\sim C36F \\sim N41F \\sim
N42F \\sim C43F \\sim C44F \\sim C45F \\sim C46F \\sim C51F \\sim C52F \\sim
C53F \\sim C54F \\sim C55F \\sim C56F \\sim C61F \\sim C62F \\sim C63F \\sim
C64F \\sim O1S \\sim O2S \\sim O3S \\sim O4S \\sim O5S \\sim O6S \\sim B10
\\sim F11 \\sim F12 \\sim F13 \\sim F14 \\sim B15 \\sim F16 \\sim F17 \\sim F18
\\sim F19 \\sim B20 \\sim F21 \\sim F22 \\sim F23 \\sim F24 \\sim B25 \\sim F26
\\sim F27 \\sim F28 \\sim F29 \\sim B30 \\sim F31 \\sim F32 \\sim F33 \\sim F34
\\sim B35 \\sim F36 \\sim F37 \\sim F38 \\sim F39 \\sim B40 \\sim F41 \\sim F42
\\sim F43 \\sim F44 \\sim B95 \\sim F96 \\sim F97 \\sim F98 \\sim S10G \\sim
O11G \\sim C12G \\sim C13G \\sim C14G \\sim C15G \\sim C16G \\sim C17G \\sim
N18G \\sim O19G \\sim O20G \\sim C21G \\sim O31G \\sim O41G \\sim Cl1: within
2A with sigma of 0.04 and sigma for terminal atoms of 0.08 within 2A
Uanis(Cl1) = Uanis(B40)
3. Rigid body (RIGU) restrains
 N11A, C12A, C13A, C14A, C15A, C16A, N21A, N22A, C23A, C24A, C25A, C26A, N31A,
 C32A, C33A, C34A, C35A, C36A, N41A, N42A, C43A, C44A, C45A, C46A, C51A, C52A,
 C53A, C54A, C55A, C56A, C61A, C62A, C63A, C64A, N11B, C12B, C13B, C14B, C15B,
 C16B, N21B, N22B, C23B, C24B, C25B, C26B, N31B, C32B, C33B, C34B, C35B, C36B,
 N41B, N42B, C43B, C44B, C45B, C46B, C51B, C52B, C53B, C54B, C55B, C56B, C61B,
 C62B, C63B, C64B, N11C, C12C, C13C, C14C, C15C, C16C, N21C, N22C, C23C, C24C,
 C25C, C26C, N31C, C32C, C33C, C34C, C35C, C36C, N41C, N42C, C43C, C44C, C45C,
 C46C, C51C, C52C, C53C, C54C, C55C, C56C, C61C, C62C, C63C, C64C, N11D, C12D,
 C13D, C14D, C15D, C16D, N21D, N22D, C23D, C24D, C25D, C26D, N31D, C32D, C33D,
 C34D, C35D, C36D, N41D, N42D, C43D, C44D, C45D, C46D, C51D, C52D, C53D, C54D,
 C55D, C56D, C61D, C62D, C63D, C64D, N11E, C12E, C13E, C14E, C15E, C16E, N21E,
 N22E, C23E, C24E, C25E, C26E, N31E, C32E, C33E, C34E, C35E, C36E, N41E, N42E,
 C43E, C44E, C45E, C46E, C51E, C52E, C53E, C54E, C55E, C56E, C61E, C62E, C63E,
 C64E, N11F, C12F, C13F, C14F, C15F, C16F, N21F, N22F, C23F, C24F, C25F, C26F,
 N31F, C32F, C33F, C34F, C35F, C36F, N41F, N42F, C43F, C44F, C45F, C46F, C51F,
 C52F, C53F, C54F, C55F, C56F, C61F, C62F, C63F, C64F, O1S, O2S, O3S, O4S, O5S,
 O6S, B10, F11, F12, F13, F14, B15, F16, F17, F18, F19, B20, F21, F22, F23, F24,
  B25, F26, F27, F28, F29, B30, F31, F32, F33, F34, B35, F36, F37, F38, F39,
 B40, F41, F42, F43, F44, B95, F96, F97, F98, S10G, O11G, C12G, C13G, C14G,
 C15G, C16G, C17G, N18G, O19G, O20G, C21G, O31G, O41G, Cl1
 with sigma for 1-2 distances of 0.004 and sigma for 1-3 distances of 0.004
4. Same fragment restrains
{N11A, C12A, C13A, C14A, C15A, C16A} sigma for 1-2: 0.02, 1-3: 0.04
as in
{N31A, C32A, C33A, C34A, C35A, C36A}
{N21A, N22A, C23A, C24A, C25A} sigma for 1-2: 0.02, 1-3: 0.04
as in
{N41A, N42A, C43A, C44A, C45A}
{N11A, C12A, C13A, C14A, C15A, C16A} sigma for 1-2: 0.02, 1-3: 0.04
as in
{N11B, C12B, C13B, C14B, C15B, C16B}
{N11A, C12A, C13A, C14A, C15A, C16A} sigma for 1-2: 0.02, 1-3: 0.04
as in
{N31B, C32B, C33B, C34B, C35B, C36B}
{N21A, N22A, C23A, C24A, C25A} sigma for 1-2: 0.02, 1-3: 0.04
as in
{N41B, N42B, C43B, C44B, C45B}
{C51A, C52A, C53A, C54A, C55A, C56A, C61A, C62A, C63A, C64A} sigma for 1-2:
0.02, 1-3: 0.04
as in
{C51B, C52B, C53B, C54B, C55B, C56B, C61B, C62B, C63B, C64B}
{N11A, C12A, C13A, C14A, C15A, C16A} sigma for 1-2: 0.02, 1-3: 0.04
as in
{N11C, C12C, C13C, C14C, C15C, C16C}
{N21A, N22A, C23A, C24A, C25A} sigma for 1-2: 0.02, 1-3: 0.04
as in
{N21C, N22C, C23C, C24C, C25C}
{N11A, C12A, C13A, C14A, C15A, C16A} sigma for 1-2: 0.02, 1-3: 0.04
as in
{N31C, C32C, C33C, C34C, C35C, C36C}
{N21A, N22A, C23A, C24A, C25A} sigma for 1-2: 0.02, 1-3: 0.04
as in
{N41C, N42C, C43C, C44C, C45C}
{C51A, C52A, C53A, C54A, C55A, C56A, C61A, C62A, C63A, C64A} sigma for 1-2:
0.02, 1-3: 0.04
as in
{C51C, C52C, C53C, C54C, C55C, C56C, C61C, C62C, C63C, C64C}
{N11A, C12A, C13A, C14A, C15A, C16A} sigma for 1-2: 0.02, 1-3: 0.04
as in
{N11D, C12D, C13D, C14D, C15D, C16D}
{N21A, N22A, C23A, C24A, C25A} sigma for 1-2: 0.02, 1-3: 0.04
as in
{N21D, N22D, C23D, C24D, C25D}
{N11A, C12A, C13A, C14A, C15A, C16A} sigma for 1-2: 0.02, 1-3: 0.04
as in
{N31D, C32D, C33D, C34D, C35D, C36D}
{N21A, N22A, C23A, C24A, C25A} sigma for 1-2: 0.02, 1-3: 0.04
as in
{N41D, N42D, C43D, C44D, C45D}
{C51A, C52A, C53A, C54A, C55A, C56A, C61A, C62A, C63A, C64A} sigma for 1-2:
0.02, 1-3: 0.04
as in
{C51D, C52D, C53D, C54D, C55D, C56D, C61D, C62D, C63D, C64D}
{N11A, C12A, C13A, C14A, C15A, C16A} sigma for 1-2: 0.02, 1-3: 0.04
as in
{N11E, C12E, C13E, C14E, C15E, C16E}
{N21A, N22A, C23A, C24A, C25A} sigma for 1-2: 0.02, 1-3: 0.04
as in
{N21E, N22E, C23E, C24E, C25E}
{N11A, C12A, C13A, C14A, C15A, C16A} sigma for 1-2: 0.02, 1-3: 0.04
as in
{N31E, C32E, C33E, C34E, C35E, C36E}
{N21A, N22A, C23A, C24A, C25A} sigma for 1-2: 0.02, 1-3: 0.04
as in
{N41E, N42E, C43E, C44E, C45E}
{C51A, C52A, C53A, C54A, C55A, C56A, C61A, C62A, C63A, C64A} sigma for 1-2:
0.02, 1-3: 0.04
as in
{C51E, C52E, C53E, C54E, C55E, C56E, C61E, C62E, C63E, C64E}
{N11A, C12A, C13A, C14A, C15A, C16A} sigma for 1-2: 0.02, 1-3: 0.04
as in
{N11F, C12F, C13F, C14F, C15F, C16F}
{N21A, N22A, C23A, C24A, C25A} sigma for 1-2: 0.02, 1-3: 0.04
as in
{N21F, N22F, C23F, C24F, C25F}
{N11A, C12A, C13A, C14A, C15A, C16A} sigma for 1-2: 0.02, 1-3: 0.04
as in
{N31F, C32F, C33F, C34F, C35F, C36F}
{N21A, N22A, C23A, C24A, C25A} sigma for 1-2: 0.02, 1-3: 0.04
as in
{N41F, N42F, C43F, C44F, C45F}
{C51A, C52A, C53A, C54A, C55A, C56A, C61A, C62A, C63A, C64A} sigma for 1-2:
0.02, 1-3: 0.04
as in
{C51F, C52F, C53F, C54F, C55F, C56F, C61F, C62F, C63F, C64F}
{B10, F11, F12, F13, F14} sigma for 1-2: 0.02, 1-3: 0.04
as in
{B15, F16, F17, F18, F19}
{B10, F11, F12, F13, F14} sigma for 1-2: 0.02, 1-3: 0.04
as in
{B20, F21, F22, F23, F24}
{B10, F11, F12, F13, F14} sigma for 1-2: 0.02, 1-3: 0.04
as in
{B25, F26, F27, F28, F29}
{B10, F11, F12, F13, F14} sigma for 1-2: 0.02, 1-3: 0.04
as in
{B30, F31, F32, F33, F34}
{B10, F11, F12, F13, F14} sigma for 1-2: 0.02, 1-3: 0.04
as in
{B35, F36, F37, F38, F39}
{B10, F11, F12, F13, F14} sigma for 1-2: 0.02, 1-3: 0.04
as in
{B40, F41, F42, F43, F44}
{B10, F11, F12, F13} sigma for 1-2: 0.02, 1-3: 0.04
as in
{B95, F96, F97, F98}
5. Others
 Fixed Sof: O2S(0.75) O3S(0.5) O4S(0.5) O5S(0.5) O6S(0.5) B40(0.33333)
 F41(0.33333) F42(0.33333) F43(0.33333) F44(0.33333) B95(0.5) F97(0.5)
 S10G(0.55) O11G(0.55) C12G(0.55) C13G(0.55) H13G(0.55) C14G(0.55) H14G(0.55)
 C15G(0.55) C16G(0.55) H16G(0.55) C17G(0.55) H17G(0.55) N18G(0.55) O19G(0.55)
 O20G(0.55) C21G(0.55) H21A(0.55) H21B(0.55) H21C(0.55) O31G(0.55) H31G(0.55)
 O41G(0.55) Cl1(0.66667)
6.a Secondary CH2 refined with riding coordinates:
 C26A(H26A,H26B), C46A(H46A,H46B), C26B(H26C,H26D), C46B(H46C,H46D), C26C(H26E,
 H26F), C46C(H46E,H46F), C26D(H26G,H26H), C46D(H46G,H46H), C26E(H26I,H26J),
 C46E(H46I,H46J), C26F(H26K,H26L), C46F(H46K,H46L)
6.b Aromatic/amide H refined with riding coordinates:
 C13A(H13A), C14A(H14A), C15A(H15A), C16A(H16A), C23A(H23A), C24A(H24A),
 C33A(H33A), C34A(H34A), C35A(H35A), C36A(H36A), C43A(H43A), C44A(H44A),
 C52A(H52A), C53A(H53A), C54A(H54A), C61A(H61A), C62A(H62A), C63A(H63A),
 C13B(H13B), C14B(H14B), C15B(H15B), C16B(H16B), C23B(H23B), C24B(H24B),
 C33B(H33B), C34B(H34B), C35B(H35B), C36B(H36B), C43B(H43B), C44B(H44B),
 C52B(H52B), C53B(H53B), C54B(H54B), C61B(H61B), C62B(H62B), C63B(H63B),
 C13C(H13C), C14C(H14C), C15C(H15C), C16C(H16C), C23C(H23C), C24C(H24C),
 C33C(H33C), C34C(H34C), C35C(H35C), C36C(H36C), C43C(H43C), C44C(H44C),
 C52C(H52C), C53C(H53C), C54C(H54C), C61C(H61C), C62C(H62C), C63C(H63C),
 C13D(H13D), C14D(H14D), C15D(H15D), C16D(H16D), C23D(H23D), C24D(H24D),
 C33D(H33D), C34D(H34D), C35D(H35D), C36D(H36D), C43D(H43D), C44D(H44D),
 C52D(H52D), C53D(H53D), C54D(H54D), C61D(H61D), C62D(H62D), C63D(H63D),
 C13E(H13E), C14E(H14E), C15E(H15E), C16E(H16E), C23E(H23E), C24E(H24E),
 C33E(H33E), C34E(H34E), C35E(H35E), C36E(H36E), C43E(H43E), C44E(H44E),
 C52E(H52E), C53E(H53E), C54E(H54E), C61E(H61E), C62E(H62E), C63E(H63E),
 C13F(H13F), C14F(H14F), C15F(H15F), C16F(H16F), C23F(H23F), C24F(H24F),
 C33F(H33F), C34F(H34F), C35F(H35F), C36F(H36F), C43F(H43F), C44F(H44F),
 C52F(H52F), C53F(H53F), C54F(H54F), C61F(H61F), C62F(H62F), C63F(H63F),
 C13G(H13G), C14G(H14G), C16G(H16G), C17G(H17G)
6.c Idealised Me refined as rotating group:
 C21G(H21A,H21B,H21C)
6.d Idealised tetrahedral OH refined as rotating group:
 O31G(H31G)
;
_atom_sites_solution_hydrogens   geom
_atom_sites_solution_primary     dual
_atom_sites_solution_secondary   ?
loop_
_atom_site_label
_atom_site_type_symbol
_atom_site_fract_x
_atom_site_fract_y
_atom_site_fract_z
_atom_site_U_iso_or_equiv
_atom_site_adp_type
_atom_site_occupancy
_atom_site_site_symmetry_order
_atom_site_calc_flag
_atom_site_refinement_flags_posn
_atom_site_refinement_flags_adp
_atom_site_refinement_flags_occupancy
_atom_site_disorder_assembly
_atom_site_disorder_group
Co1 Co 1.35784(2) 0.71726(2) 0.77783(2) 0.04992(11) Uani 1 1 d . . . . .
Co2 Co 1.10166(2) 0.51892(2) 0.86601(2) 0.05490(12) Uani 1 1 d . . . . .
Co3 Co 1.26358(2) 0.45154(2) 1.11350(2) 0.05840(12) Uani 1 1 d . . . . .
Co4 Co 1.51063(2) 0.66138(2) 1.03788(2) 0.05282(11) Uani 1 1 d . . . . .
N11A N 1.39824(8) 0.75761(9) 0.81037(6) 0.0547(6) Uani 1 1 d D U . . .
C12A C 1.38277(10) 0.77425(10) 0.83760(7) 0.0553(7) Uani 1 1 d D U . . .
C13A C 1.40609(12) 0.79938(11) 0.86222(8) 0.0644(8) Uani 1 1 d D U . . .
H13A H 1.394673 0.810396 0.881407 0.077 Uiso 1 1 calc R U . . .
C14A C 1.44564(12) 0.80772(13) 0.85802(9) 0.0730(9) Uani 1 1 d D U . . .
H14A H 1.462429 0.824240 0.874592 0.088 Uiso 1 1 calc R U . . .
C15A C 1.46128(11) 0.79210(13) 0.82961(9) 0.0683(9) Uani 1 1 d D U . . .
H15A H 1.488630 0.798571 0.826180 0.082 Uiso 1 1 calc R U . . .
C16A C 1.43698(10) 0.76710(12) 0.80631(9) 0.0617(7) Uani 1 1 d D U . . .
H16A H 1.447921 0.756279 0.786847 0.074 Uiso 1 1 calc R U . . .
N21A N 1.31878(7) 0.74197(8) 0.81449(6) 0.0516(5) Uani 1 1 d D U . . .
N22A N 1.27986(8) 0.74173(9) 0.82238(7) 0.0581(6) Uani 1 1 d D U . . .
C23A C 1.27690(11) 0.76313(12) 0.85183(9) 0.0666(8) Uani 1 1 d D U . . .
H23A H 1.252954 0.766403 0.862653 0.080 Uiso 1 1 calc R U . . .
C24A C 1.31527(12) 0.77950(12) 0.86341(9) 0.0662(8) Uani 1 1 d D U . . .
H24A H 1.322927 0.796618 0.883240 0.079 Uiso 1 1 calc R U . . .
C25A C 1.33981(10) 0.76537(10) 0.83970(7) 0.0541(6) Uani 1 1 d D U . . .
C26A C 1.24737(10) 0.71422(10) 0.80432(9) 0.0581(7) Uani 1 1 d . U . . .
H26A H 1.250192 0.714772 0.779964 0.070 Uiso 1 1 calc R U . . .
H26B H 1.220664 0.727598 0.807617 0.070 Uiso 1 1 calc R U . . .
N31A N 1.04903(9) 0.47911(11) 0.84555(9) 0.0774(9) Uani 1 1 d D U . . .
C32A C 1.05459(12) 0.45312(16) 0.81890(14) 0.0953(15) Uani 1 1 d D U . . .
C33A C 1.02674(15) 0.4211(2) 0.80649(19) 0.136(3) Uani 1 1 d D U . . .
H33A H 1.032884 0.400733 0.789344 0.163 Uiso 1 1 calc R U . . .
C34A C 0.99045(17) 0.4189(3) 0.8189(2) 0.180(4) Uani 1 1 d D U . . .
H34A H 0.969696 0.399281 0.808894 0.216 Uiso 1 1 calc R U . . .
C35A C 0.98398(16) 0.4448(3) 0.8458(2) 0.171(4) Uani 1 1 d D U . . .
H35A H 0.959253 0.442368 0.855621 0.206 Uiso 1 1 calc R U . . .
C36A C 1.01391(13) 0.47491(18) 0.85872(16) 0.114(2) Uani 1 1 d D U . . .
H36A H 1.009299 0.493126 0.877519 0.137 Uiso 1 1 calc R U . . .
N41A N 1.12037(8) 0.48794(9) 0.82140(7) 0.0604(6) Uani 1 1 d D U . . .
N42A N 1.15381(8) 0.48299(9) 0.80539(7) 0.0574(6) Uani 1 1 d D U . . .
C43A C 1.14874(12) 0.45104(11) 0.78151(9) 0.0660(8) Uani 1 1 d D U . . .
H43A H 1.168570 0.441452 0.767596 0.079 Uiso 1 1 calc R U . . .
C44A C 1.11040(12) 0.43478(12) 0.78067(9) 0.0687(9) Uani 1 1 d D U . . .
H44A H 1.097723 0.412358 0.765959 0.082 Uiso 1 1 calc R U . . .
C45A C 1.09355(11) 0.45811(12) 0.80611(10) 0.0689(9) Uani 1 1 d D U . . .
C46A C 1.18988(10) 0.51054(11) 0.81539(9) 0.0570(7) Uani 1 1 d . U . . .
H46A H 1.213781 0.495433 0.807467 0.068 Uiso 1 1 calc R U . . .
H46B H 1.194349 0.511759 0.840239 0.068 Uiso 1 1 calc R U . . .
C51A C 1.24892(9) 0.66544(10) 0.81659(8) 0.0545(6) Uani 1 1 d D U . . .
C52A C 1.27869(10) 0.65025(12) 0.83935(8) 0.0600(7) Uani 1 1 d D U . . .
H52A H 1.298715 0.671026 0.848915 0.072 Uiso 1 1 calc R U . . .
C53A C 1.28110(10) 0.60392(12) 0.84954(9) 0.0640(8) Uani 1 1 d D U . . .
H53A H 1.303064 0.593789 0.865056 0.077 Uiso 1 1 calc R U . . .
C54A C 1.25198(9) 0.57436(11) 0.83703(8) 0.0595(7) Uani 1 1 d D U . . .
H54A H 1.253630 0.543376 0.843770 0.071 Uiso 1 1 calc R U . . .
C55A C 1.21929(9) 0.58906(10) 0.81416(8) 0.0544(6) Uani 1 1 d D U . . .
C56A C 1.21758(9) 0.63500(10) 0.80326(7) 0.0526(6) Uani 1 1 d D U . . .
C61A C 1.18464(9) 0.64887(11) 0.77940(8) 0.0563(7) Uani 1 1 d D U . . .
H61A H 1.183624 0.679305 0.771403 0.068 Uiso 1 1 calc R U . . .
C62A C 1.15472(10) 0.61937(11) 0.76792(8) 0.0600(7) Uani 1 1 d D U . . .
H62A H 1.132895 0.629295 0.752181 0.072 Uiso 1 1 calc R U . . .
C63A C 1.15606(10) 0.57398(11) 0.77938(8) 0.0573(7) Uani 1 1 d D U . . .
H63A H 1.134869 0.553696 0.771263 0.069 Uiso 1 1 calc R U . . .
C64A C 1.18723(9) 0.55838(11) 0.80195(8) 0.0558(7) Uani 1 1 d D U . . .
N11B N 1.08364(9) 0.57969(9) 0.84014(7) 0.0611(6) Uani 1 1 d D U . . .
C12B C 1.10825(10) 0.61576(10) 0.84718(8) 0.0572(7) Uani 1 1 d D U . . .
C13B C 1.09986(12) 0.65837(12) 0.83237(9) 0.0700(9) Uani 1 1 d D U . . .
H13B H 1.117031 0.683683 0.838248 0.084 Uiso 1 1 calc R U . . .
C14B C 1.06620(15) 0.66277(16) 0.80913(10) 0.0887(12) Uani 1 1 d D U . . .
H14B H 1.060359 0.690980 0.798071 0.106 Uiso 1 1 calc R U . . .
C15B C 1.04109(15) 0.62599(16) 0.80204(11) 0.0922(13) Uani 1 1 d D U . . .
H15B H 1.017160 0.628761 0.786706 0.111 Uiso 1 1 calc R U . . .
C16B C 1.05104(13) 0.58540(15) 0.81736(10) 0.0831(11) Uani 1 1 d D U . . .
H16B H 1.034044 0.559906 0.811626 0.100 Uiso 1 1 calc R U . . .
N21B N 1.15156(8) 0.56475(8) 0.88129(6) 0.0510(5) Uani 1 1 d . U . . .
N22B N 1.18784(8) 0.56699(9) 0.90048(7) 0.0556(6) Uani 1 1 d . U . . .
C23B C 1.20279(11) 0.60960(11) 0.90107(9) 0.0628(8) Uani 1 1 d . U . . .
H23B H 1.227819 0.619274 0.912848 0.075 Uiso 1 1 calc R U . . .
C24B C 1.17608(10) 0.63626(11) 0.88203(9) 0.0614(7) Uani 1 1 d . U . . .
H24B H 1.178459 0.667880 0.877807 0.074 Uiso 1 1 calc R U . . .
C25B C 1.14437(9) 0.60758(9) 0.86995(7) 0.0512(6) Uani 1 1 d . U . . .
C26B C 1.20501(10) 0.52848(11) 0.91994(8) 0.0575(7) Uani 1 1 d . U . . .
H26C H 1.234951 0.531675 0.923410 0.069 Uiso 1 1 calc R U . . .
H26D H 1.198596 0.500182 0.907026 0.069 Uiso 1 1 calc R U . . .
N31B N 1.29133(9) 0.38878(10) 1.13470(7) 0.0684(7) Uani 1 1 d D U . . .
C32B C 1.26909(13) 0.35127(12) 1.12725(9) 0.0741(9) Uani 1 1 d D U . . .
C33B C 1.28258(18) 0.30854(15) 1.13778(12) 0.1007(15) Uani 1 1 d D U . . .
H33B H 1.266042 0.282459 1.132877 0.121 Uiso 1 1 calc R U . . .
C34B C 1.32038(17) 0.30468(16) 1.15544(12) 0.1016(15) Uani 1 1 d D U . . .
H34B H 1.330528 0.275581 1.162438 0.122 Uiso 1 1 calc R U . . .
C35B C 1.34409(15) 0.34357(16) 1.16321(11) 0.0913(13) Uani 1 1 d D U . . .
H35B H 1.370508 0.341485 1.175108 0.110 Uiso 1 1 calc R U . . .
C36B C 1.32784(12) 0.38425(15) 1.15308(10) 0.0785(10) Uani 1 1 d D U . . .
H36B H 1.342959 0.411002 1.159236 0.094 Uiso 1 1 calc R U . . .
N41B N 1.22256(10) 0.39972(9) 1.09379(7) 0.0647(7) Uani 1 1 d D U . . .
N42B N 1.18536(10) 0.39662(11) 1.07637(8) 0.0724(8) Uani 1 1 d D U . . .
C43B C 1.17012(15) 0.35480(14) 1.07844(12) 0.0930(13) Uani 1 1 d D U . . .
H43B H 1.144701 0.344499 1.067759 0.112 Uiso 1 1 calc R U . . .
C44B C 1.19732(17) 0.32957(15) 1.09849(13) 0.1008(15) Uani 1 1 d D U . . .
H44B H 1.194571 0.298820 1.105162 0.121 Uiso 1 1 calc R U . . .
C45B C 1.22996(13) 0.35836(12) 1.10709(9) 0.0754(10) Uani 1 1 d D U . . .
C46B C 1.16942(13) 0.43437(13) 1.05566(9) 0.0723(9) Uani 1 1 d . U . . .
H46C H 1.172985 0.462736 1.068986 0.087 Uiso 1 1 calc R U . . .
H46D H 1.139906 0.429756 1.049515 0.087 Uiso 1 1 calc R U . . .
C51B C 1.18907(10) 0.52447(11) 0.95373(8) 0.0604(7) Uani 1 1 d D U . . .
C52B C 1.16542(11) 0.55806(12) 0.96531(9) 0.0646(8) Uani 1 1 d D U . . .
H52B H 1.161057 0.585507 0.952906 0.078 Uiso 1 1 calc R U . . .
C53B C 1.14753(12) 0.55235(13) 0.99534(9) 0.0730(10) Uani 1 1 d D U . . .
H53B H 1.130280 0.575416 1.002410 0.088 Uiso 1 1 calc R U . . .
C54B C 1.15460(12) 0.51443(12) 1.01428(9) 0.0686(9) Uani 1 1 d D U . . .
H54B H 1.142021 0.510868 1.034316 0.082 Uiso 1 1 calc R U . . .
C55B C 1.18087(11) 0.47985(11) 1.00423(8) 0.0633(8) Uani 1 1 d D U . . .
C56B C 1.19900(10) 0.48536(10) 0.97396(8) 0.0577(7) Uani 1 1 d D U . . .
C61B C 1.22563(11) 0.45126(11) 0.96470(9) 0.0652(8) Uani 1 1 d D U . . .
H61B H 1.238142 0.454641 0.944615 0.078 Uiso 1 1 calc R U . . .
C62B C 1.23365(12) 0.41374(12) 0.98403(9) 0.0710(9) Uani 1 1 d D U . . .
H62B H 1.252047 0.391409 0.977635 0.085 Uiso 1 1 calc R U . . .
C63B C 1.21473(13) 0.40781(12) 1.01360(9) 0.0727(9) Uani 1 1 d D U . . .
H63B H 1.219726 0.380802 1.026429 0.087 Uiso 1 1 calc R U . . .
C64B C 1.18947(11) 0.44001(12) 1.02412(9) 0.0647(8) Uani 1 1 d D U . . .
N11C N 1.22771(8) 0.46197(9) 1.15439(7) 0.0579(6) Uani 1 1 d D U . . .
C12C C 1.24555(10) 0.48713(11) 1.17983(8) 0.0597(7) Uani 1 1 d D U . . .
C13C C 1.22412(12) 0.50154(12) 1.20584(9) 0.0660(8) Uani 1 1 d D U . . .
H13C H 1.236871 0.520200 1.223306 0.079 Uiso 1 1 calc R U . . .
C14C C 1.18470(11) 0.48862(12) 1.20599(9) 0.0683(8) Uani 1 1 d D U . . .
H14C H 1.169695 0.498406 1.223564 0.082 Uiso 1 1 calc R U . . .
C15C C 1.16681(12) 0.46178(13) 1.18107(10) 0.0711(9) Uani 1 1 d D U . . .
H15C H 1.139531 0.451832 1.181230 0.085 Uiso 1 1 calc R U . . .
C16C C 1.18938(10) 0.44911(12) 1.15520(9) 0.0637(8) Uani 1 1 d D U . . .
H16C H 1.176892 0.430623 1.137514 0.076 Uiso 1 1 calc R U . . .
N21C N 1.30441(8) 0.48719(10) 1.14981(7) 0.0633(7) Uani 1 1 d D U . . .
N22C N 1.34436(9) 0.49691(13) 1.15617(8) 0.0780(9) Uani 1 1 d D U . . .
C23C C 1.35311(14) 0.51483(18) 1.18710(11) 0.0928(13) Uani 1 1 d D U . . .
H23C H 1.379044 0.525024 1.196760 0.111 Uiso 1 1 calc R U . . .
C24C C 1.31757(13) 0.51573(16) 1.20229(10) 0.0858(12) Uani 1 1 d D U . . .
H24C H 1.314021 0.525824 1.224316 0.103 Uiso 1 1 calc R U . . .
C25C C 1.28825(11) 0.49850(13) 1.17803(9) 0.0678(8) Uani 1 1 d D U . . .
C26C C 1.37147(12) 0.49321(15) 1.13001(11) 0.0789(10) Uani 1 1 d . U . . .
H26E H 1.364926 0.465006 1.117013 0.095 Uiso 1 1 calc R U . . .
H26F H 1.399806 0.490636 1.140722 0.095 Uiso 1 1 calc R U . . .
N31C N 1.55131(8) 0.66734(8) 0.99918(7) 0.0577(6) Uani 1 1 d D U . . .
C32C C 1.53879(9) 0.64672(10) 0.96951(8) 0.0567(7) Uani 1 1 d D U . . .
C33C C 1.56168(10) 0.64743(12) 0.94268(9) 0.0647(8) Uani 1 1 d D U . . .
H33C H 1.552580 0.632335 0.922241 0.078 Uiso 1 1 calc R U . . .
C34C C 1.59801(11) 0.67061(13) 0.94639(11) 0.0735(9) Uani 1 1 d D U . . .
H34C H 1.614411 0.671676 0.928385 0.088 Uiso 1 1 calc R U . . .
C35C C 1.61061(11) 0.69237(12) 0.97639(11) 0.0716(9) Uani 1 1 d D U . . .
H35C H 1.635443 0.708843 0.979088 0.086 Uiso 1 1 calc R U . . .
C36C C 1.58673(10) 0.68981(11) 1.00214(10) 0.0662(8) Uani 1 1 d D U . . .
H36C H 1.595597 0.704461 1.022809 0.079 Uiso 1 1 calc R U . . .
N41C N 1.47699(7) 0.63292(8) 0.99367(6) 0.0522(5) Uani 1 1 d D U . . .
N42C N 1.44043(7) 0.61356(8) 0.98415(6) 0.0531(5) Uani 1 1 d D U . . .
C43C C 1.43896(10) 0.59585(10) 0.95272(8) 0.0547(7) Uani 1 1 d D U . . .
H43C H 1.416318 0.581145 0.940608 0.066 Uiso 1 1 calc R U . . .
C44C C 1.47595(10) 0.60306(10) 0.94173(8) 0.0561(7) Uani 1 1 d D U . . .
H44C H 1.484527 0.594087 0.920847 0.067 Uiso 1 1 calc R U . . .
C45C C 1.49829(9) 0.62628(9) 0.96760(8) 0.0520(6) Uani 1 1 d D U . . .
C46C C 1.40940(9) 0.61220(10) 1.00648(8) 0.0530(6) Uani 1 1 d . U . . .
H46E H 1.382412 0.612511 0.993050 0.064 Uiso 1 1 calc R U . . .
H46F H 1.411500 0.639808 1.020717 0.064 Uiso 1 1 calc R U . . .
C51C C 1.36857(10) 0.53293(12) 1.10626(10) 0.0666(8) Uani 1 1 d D U . . .
C52C C 1.34409(11) 0.56937(14) 1.11146(11) 0.0748(10) Uani 1 1 d D U . . .
H52C H 1.329687 0.569892 1.130689 0.090 Uiso 1 1 calc R U . . .
C53C C 1.34004(11) 0.60614(13) 1.08856(10) 0.0715(9) Uani 1 1 d D U . . .
H53C H 1.322922 0.631083 1.092407 0.086 Uiso 1 1 calc R U . . .
C54C C 1.36063(10) 0.60577(11) 1.06105(9) 0.0619(7) Uani 1 1 d D U . . .
H54C H 1.356879 0.629876 1.045212 0.074 Uiso 1 1 calc R U . . .
C55C C 1.38785(9) 0.56949(10) 1.05572(9) 0.0576(7) Uani 1 1 d D U . . .
C56C C 1.39143(10) 0.53193(10) 1.07860(9) 0.0591(7) Uani 1 1 d D U . . .
C61C C 1.41836(10) 0.49662(11) 1.07275(9) 0.0623(8) Uani 1 1 d D U . . .
H61C H 1.420612 0.471083 1.087378 0.075 Uiso 1 1 calc R U . . .
C62C C 1.44092(10) 0.49814(11) 1.04702(9) 0.0638(8) Uani 1 1 d D U . . .
H62C H 1.458753 0.473654 1.043681 0.077 Uiso 1 1 calc R U . . .
C63C C 1.43867(10) 0.53542(10) 1.02483(8) 0.0571(7) Uani 1 1 d D U . . .
H63C H 1.455349 0.536166 1.007009 0.069 Uiso 1 1 calc R U . . .
C64C C 1.41251(9) 0.57065(10) 1.02882(8) 0.0542(6) Uani 1 1 d D U . . .
N11D N 1.55279(9) 0.69347(9) 1.07559(8) 0.0667(7) Uani 1 1 d D U . . .
C12D C 1.55388(11) 0.73941(11) 1.07391(9) 0.0648(8) Uani 1 1 d D U . . .
C13D C 1.58111(13) 0.76446(14) 1.09560(10) 0.0779(10) Uani 1 1 d D U . . .
H13D H 1.581314 0.796706 1.094220 0.093 Uiso 1 1 calc R U . . .
C14D C 1.60778(15) 0.74243(15) 1.11907(13) 0.0947(14) Uani 1 1 d D U . . .
H14D H 1.627131 0.759147 1.133488 0.114 Uiso 1 1 calc R U . . .
C15D C 1.60593(15) 0.69644(17) 1.12124(13) 0.1031(16) Uani 1 1 d D U . . .
H15D H 1.623745 0.680543 1.137459 0.124 Uiso 1 1 calc R U . . .
C16D C 1.57779(13) 0.67292(14) 1.09954(11) 0.0857(12) Uani 1 1 d D U . . .
H16D H 1.576172 0.640829 1.101753 0.103 Uiso 1 1 calc R U . . .
N21D N 1.49652(8) 0.73230(8) 1.03192(7) 0.0556(6) Uani 1 1 d D U . . .
N22D N 1.47225(8) 0.76072(8) 1.01223(7) 0.0567(6) Uani 1 1 d D U . . .
C23D C 1.48383(11) 0.80449(10) 1.01691(9) 0.0618(8) Uani 1 1 d D U . . .
H23D H 1.471150 0.830183 1.005815 0.074 Uiso 1 1 calc R U . . .
C24D C 1.51714(11) 0.80525(11) 1.04051(8) 0.0628(8) Uani 1 1 d D U . . .
H24D H 1.532464 0.830996 1.048781 0.075 Uiso 1 1 calc R U . . .
C25D C 1.52362(10) 0.75964(10) 1.04975(8) 0.0589(7) Uani 1 1 d D U . . .
C26D C 1.43988(10) 0.74337(11) 0.98769(8) 0.0553(7) Uani 1 1 d . U . . .
H26G H 1.417942 0.766354 0.984328 0.066 Uiso 1 1 calc R U . . .
H26H H 1.428288 0.715588 0.996828 0.066 Uiso 1 1 calc R U . . .
N31D N 1.31284(8) 0.67466(8) 0.75152(6) 0.0537(5) Uani 1 1 d D U . . .
C32D C 1.31325(9) 0.63063(10) 0.76071(7) 0.0538(6) Uani 1 1 d D U . . .
C33D C 1.28439(10) 0.60019(11) 0.74763(8) 0.0603(7) Uani 1 1 d D U . . .
H33D H 1.285500 0.569283 0.754593 0.072 Uiso 1 1 calc R U . . .
C34D C 1.25353(11) 0.61542(11) 0.72404(8) 0.0637(8) Uani 1 1 d D U . . .
H34D H 1.233096 0.595021 0.714620 0.076 Uiso 1 1 calc R U . . .
C35D C 1.25275(11) 0.66024(12) 0.71440(10) 0.0697(9) Uani 1 1 d D U . . .
H35D H 1.231585 0.671449 0.698560 0.084 Uiso 1 1 calc R U . . .
C36D C 1.28352(10) 0.68886(11) 0.72828(8) 0.0610(7) Uani 1 1 d D U . . .
H36D H 1.283708 0.719591 0.720974 0.073 Uiso 1 1 calc R U . . .
N41D N 1.36968(7) 0.65132(8) 0.80067(6) 0.0517(5) Uani 1 1 d D U . . .
N42D N 1.39893(8) 0.62999(9) 0.82163(7) 0.0588(6) Uani 1 1 d D U . . .
C43D C 1.39311(12) 0.58475(12) 0.82063(9) 0.0687(8) Uani 1 1 d D U . . .
H43D H 1.409401 0.562703 0.833164 0.082 Uiso 1 1 calc R U . . .
C44D C 1.35971(11) 0.57610(11) 0.79843(9) 0.0654(8) Uani 1 1 d D U . . .
H44D H 1.348014 0.547324 0.792439 0.078 Uiso 1 1 calc R U . . .
C45D C 1.34655(9) 0.61829(10) 0.78655(8) 0.0542(6) Uani 1 1 d D U . . .
C46D C 1.42900(9) 0.65481(12) 0.84321(8) 0.0573(7) Uani 1 1 d . U . . .
H46G H 1.437076 0.682099 0.831083 0.069 Uiso 1 1 calc R U . . .
H46H H 1.453422 0.635480 0.848148 0.069 Uiso 1 1 calc R U . . .
C51D C 1.45410(9) 0.73239(10) 0.95433(8) 0.0522(6) Uani 1 1 d D U . . .
C52D C 1.49180(9) 0.74499(10) 0.94661(8) 0.0542(6) Uani 1 1 d D U . . .
H52D H 1.509454 0.761595 0.962518 0.065 Uiso 1 1 calc R U . . .
C53D C 1.50468(9) 0.73347(11) 0.91512(8) 0.0587(7) Uani 1 1 d D U . . .
H53D H 1.530819 0.742498 0.909941 0.070 Uiso 1 1 calc R U . . .
C54D C 1.47975(9) 0.70962(11) 0.89240(8) 0.0558(7) Uani 1 1 d D U . . .
H54D H 1.488835 0.701863 0.871441 0.067 Uiso 1 1 calc R U . . .
C55D C 1.44069(8) 0.69603(10) 0.89910(7) 0.0517(6) Uani 1 1 d D U . . .
C56D C 1.42727(9) 0.70862(10) 0.93043(7) 0.0514(6) Uani 1 1 d D U . . .
C61D C 1.38767(9) 0.69575(10) 0.93700(8) 0.0545(6) Uani 1 1 d D U . . .
H61D H 1.377975 0.705162 0.957365 0.065 Uiso 1 1 calc R U . . .
C62D C 1.36314(9) 0.67007(12) 0.91465(8) 0.0589(7) Uani 1 1 d D U . . .
H62D H 1.336886 0.661266 0.919706 0.071 Uiso 1 1 calc R U . . .
C63D C 1.37688(9) 0.65672(11) 0.88412(8) 0.0565(7) Uani 1 1 d D U . . .
H63D H 1.359931 0.638489 0.868782 0.068 Uiso 1 1 calc R U . . .
C64D C 1.41435(9) 0.66967(10) 0.87627(7) 0.0521(6) Uani 1 1 d D U . . .
N11E N 1.40298(8) 0.70087(10) 0.74376(7) 0.0597(6) Uani 1 1 d D U . . .
C12E C 1.40562(10) 0.73005(12) 0.71863(8) 0.0610(7) Uani 1 1 d D U . . .
C13E C 1.43253(12) 0.72421(15) 0.69473(9) 0.0754(10) Uani 1 1 d D U . . .
H13E H 1.434427 0.746341 0.677691 0.090 Uiso 1 1 calc R U . . .
C14E C 1.45647(12) 0.68569(16) 0.69619(11) 0.0856(12) Uani 1 1 d D U . . .
H14E H 1.474436 0.680344 0.679690 0.103 Uiso 1 1 calc R U . . .
C15E C 1.45394(12) 0.65525(16) 0.72183(10) 0.0810(11) Uani 1 1 d D U . . .
H15E H 1.470003 0.628400 0.723390 0.097 Uiso 1 1 calc R U . . .
C16E C 1.42753(11) 0.66447(14) 0.74529(9) 0.0695(9) Uani 1 1 d D U . . .
H16E H 1.426702 0.643933 0.763516 0.083 Uiso 1 1 calc R U . . .
N21E N 1.35105(8) 0.76997(9) 0.74081(6) 0.0566(6) Uani 1 1 d D U . . .
N22E N 1.32704(9) 0.80683(9) 0.73227(7) 0.0633(7) Uani 1 1 d D U . . .
C23E C 1.33764(14) 0.82715(12) 0.70452(9) 0.0742(10) Uani 1 1 d D U . . .
H23E H 1.325258 0.853424 0.694027 0.089 Uiso 1 1 calc R U . . .
C24E C 1.36944(14) 0.80336(13) 0.69399(9) 0.0772(10) Uani 1 1 d D U . . .
H24E H 1.383470 0.809547 0.675056 0.093 Uiso 1 1 calc R U . . .
C25E C 1.37680(10) 0.76772(11) 0.71736(8) 0.0611(7) Uani 1 1 d D U . . .
C26E C 1.29892(11) 0.82318(11) 0.75442(9) 0.0640(8) Uani 1 1 d . U . . .
H26I H 1.286403 0.796850 0.764739 0.077 Uiso 1 1 calc R U . . .
H26J H 1.276937 0.840305 0.741116 0.077 Uiso 1 1 calc R U . . .
N31E N 1.20381(10) 1.04941(10) 0.92967(7) 0.0669(7) Uani 1 1 d D U . . .
C32E C 1.20954(10) 1.01206(12) 0.94991(8) 0.0612(7) Uani 1 1 d D U . . .
C33E C 1.19151(11) 1.00792(13) 0.97892(9) 0.0659(8) Uani 1 1 d D U . . .
H33E H 1.195051 0.980993 0.992031 0.079 Uiso 1 1 calc R U . . .
C34E C 1.16815(12) 1.04320(14) 0.98897(9) 0.0748(10) Uani 1 1 d D U . . .
H34E H 1.155643 1.041281 1.009154 0.090 Uiso 1 1 calc R U . . .
C35E C 1.16344(14) 1.08178(16) 0.96857(11) 0.0882(12) Uani 1 1 d D U . . .
H35E H 1.147928 1.106933 0.974837 0.106 Uiso 1 1 calc R U . . .
C36E C 1.18163(13) 1.08291(14) 0.93912(10) 0.0798(11) Uani 1 1 d D U . . .
H36E H 1.177890 1.109056 0.925174 0.096 Uiso 1 1 calc R U . . .
N41E N 1.25867(9) 0.98671(9) 0.91355(7) 0.0591(6) Uani 1 1 d D U . . .
N42E N 1.28403(9) 0.95055(10) 0.91273(7) 0.0659(7) Uani 1 1 d D U . . .
C43E C 1.27886(13) 0.92063(13) 0.93723(10) 0.0741(9) Uani 1 1 d D U . . .
H43E H 1.292936 0.892641 0.941158 0.089 Uiso 1 1 calc R U . . .
C44E C 1.24972(12) 0.93758(13) 0.95557(9) 0.0720(9) Uani 1 1 d D U . . .
H44E H 1.239805 0.924264 0.974679 0.086 Uiso 1 1 calc R U . . .
C45E C 1.23785(11) 0.97842(11) 0.94015(8) 0.0604(7) Uani 1 1 d D U . . .
C46E C 1.30996(11) 0.94340(12) 0.88665(9) 0.0644(8) Uani 1 1 d . U . . .
H46I H 1.335406 0.928617 0.896496 0.077 Uiso 1 1 calc R U . . .
H46J H 1.317205 0.973272 0.877583 0.077 Uiso 1 1 calc R U . . .
C51E C 1.31892(10) 0.85379(10) 0.78219(8) 0.0570(7) Uani 1 1 d D U . . .
C52E C 1.35926(10) 0.86437(10) 0.78395(9) 0.0592(7) Uani 1 1 d D U . . .
H52E H 1.375300 0.852105 0.767880 0.071 Uiso 1 1 calc R U . . .
C53E C 1.37717(10) 0.89315(11) 0.80927(9) 0.0625(8) Uani 1 1 d D U . . .
H53E H 1.404999 0.901213 0.809604 0.075 Uiso 1 1 calc R U . . .
C54E C 1.35511(9) 0.90987(10) 0.83360(9) 0.0583(7) Uani 1 1 d D U . . .
H54E H 1.367736 0.929061 0.850796 0.070 Uiso 1 1 calc R U . . .
C55E C 1.31371(9) 0.89850(10) 0.83302(8) 0.0553(7) Uani 1 1 d D U . . .
C56E C 1.29502(9) 0.87087(10) 0.80637(8) 0.0573(7) Uani 1 1 d D U . . .
C61E C 1.25325(10) 0.86017(11) 0.80617(10) 0.0675(8) Uani 1 1 d D U . . .
H61E H 1.240253 0.842115 0.788437 0.081 Uiso 1 1 calc R U . . .
C62E C 1.23158(11) 0.87498(12) 0.83048(11) 0.0744(10) Uani 1 1 d D U . . .
H62E H 1.203546 0.867618 0.829630 0.089 Uiso 1 1 calc R U . . .
C63E C 1.25036(11) 0.90144(13) 0.85729(11) 0.0717(9) Uani 1 1 d D U . . .
H63E H 1.235227 0.910483 0.874979 0.086 Uiso 1 1 calc R U . . .
C64E C 1.29034(10) 0.91418(11) 0.85797(9) 0.0613(7) Uani 1 1 d D U . . .
N11F N 1.12341(9) 0.46111(8) 0.89449(8) 0.0621(6) Uani 1 1 d D U . . .
C12F C 1.10873(11) 0.45625(11) 0.92403(10) 0.0650(8) Uani 1 1 d D U . . .
C13F C 1.11871(13) 0.41939(12) 0.94452(11) 0.0765(10) Uani 1 1 d D U . . .
H13F H 1.107500 0.416406 0.965239 0.092 Uiso 1 1 calc R U . . .
C14F C 1.14494(12) 0.38696(12) 0.93488(12) 0.0790(10) Uani 1 1 d D U . . .
H14F H 1.152283 0.361682 0.949046 0.095 Uiso 1 1 calc R U . . .
C15F C 1.16042(13) 0.39129(12) 0.90474(12) 0.0791(10) Uani 1 1 d D U . . .
H15F H 1.178341 0.369127 0.897401 0.095 Uiso 1 1 calc R U . . .
C16F C 1.14904(11) 0.42912(11) 0.88532(10) 0.0677(9) Uani 1 1 d D U . . .
H16F H 1.159880 0.432648 0.864484 0.081 Uiso 1 1 calc R U . . .
N21F N 1.07233(9) 0.52560(8) 0.91052(8) 0.0608(6) Uani 1 1 d D U . . .
N22F N 1.04283(9) 0.55045(9) 0.92227(8) 0.0660(7) Uani 1 1 d D U . . .
C23F C 1.03264(15) 0.53263(13) 0.95126(12) 0.0887(13) Uani 1 1 d D U . . .
H23F H 1.013066 0.544405 0.964610 0.106 Uiso 1 1 calc R U . . .
C24F C 1.05608(14) 0.49397(13) 0.95790(11) 0.0836(11) Uani 1 1 d D U . . .
H24F H 1.055559 0.473778 0.976369 0.100 Uiso 1 1 calc R U . . .
C25F C 1.08013(11) 0.49091(11) 0.93234(10) 0.0674(8) Uani 1 1 d D U . . .
C26F C 1.02740(11) 0.59137(11) 0.90603(10) 0.0684(8) Uani 1 1 d . U . . .
H26K H 0.999399 0.596714 0.911621 0.082 Uiso 1 1 calc R U . . .
H26L H 1.026060 0.587351 0.881384 0.082 Uiso 1 1 calc R U . . .
N31F N 0.96712(7) 0.90576(8) 0.94740(6) 0.0528(5) Uani 1 1 d D U . . .
C32F C 0.98225(9) 0.92314(9) 0.92039(8) 0.0518(6) Uani 1 1 d D U . . .
C33F C 0.96833(10) 0.96397(10) 0.90545(8) 0.0570(7) Uani 1 1 d D U . . .
H33F H 0.979828 0.975856 0.886572 0.068 Uiso 1 1 calc R U . . .
C34F C 0.93714(10) 0.98671(10) 0.91901(8) 0.0606(7) Uani 1 1 d D U . . .
H34F H 0.926182 1.014000 0.909041 0.073 Uiso 1 1 calc R U . . .
C35F C 0.92242(10) 0.96913(11) 0.94701(9) 0.0621(8) Uani 1 1 d D U . . .
H35F H 0.901775 0.984788 0.957060 0.075 Uiso 1 1 calc R U . . .
C36F C 0.93772(10) 0.92860(11) 0.96055(8) 0.0584(7) Uani 1 1 d D U . . .
H36F H 0.927035 0.916584 0.979766 0.070 Uiso 1 1 calc R U . . .
N41F N 1.02634(8) 0.85831(8) 0.92277(6) 0.0532(5) Uani 1 1 d D U . . .
N42F N 1.05564(8) 0.84172(8) 0.90517(7) 0.0568(6) Uani 1 1 d D U . . .
C43F C 1.06130(11) 0.86891(11) 0.87918(9) 0.0632(8) Uani 1 1 d D U . . .
H43F H 1.080306 0.864220 0.863407 0.076 Uiso 1 1 calc R U . . .
C44F C 1.03473(10) 0.90471(11) 0.87945(8) 0.0604(7) Uani 1 1 d D U . . .
H44F H 1.031289 0.929424 0.864105 0.073 Uiso 1 1 calc R U . . .
C45F C 1.01404(9) 0.89673(9) 0.90712(8) 0.0533(6) Uani 1 1 d D U . . .
C46F C 1.07593(10) 0.79871(10) 0.91421(9) 0.0589(7) Uani 1 1 d . U . . .
H46K H 1.079683 0.795941 0.939006 0.071 Uiso 1 1 calc R U . . .
H46L H 1.103222 0.799083 0.906322 0.071 Uiso 1 1 calc R U . . .
C51F C 1.05332(10) 0.63289(10) 0.91629(8) 0.0591(7) Uani 1 1 d D U . . .
C52F C 1.08490(10) 0.62956(11) 0.94132(9) 0.0631(8) Uani 1 1 d D U . . .
H52F H 1.090623 0.601171 0.952153 0.076 Uiso 1 1 calc R U . . .
C53F C 1.10914(11) 0.66793(10) 0.95127(9) 0.0624(8) Uani 1 1 d D U . . .
H53F H 1.132228 0.664835 0.967480 0.075 Uiso 1 1 calc R U . . .
C54F C 1.09915(10) 0.70937(10) 0.93744(8) 0.0576(7) Uani 1 1 d D U . . .
H54F H 1.114943 0.735268 0.944641 0.069 Uiso 1 1 calc R U . . .
C55F C 1.06572(10) 0.71435(10) 0.91260(8) 0.0540(6) Uani 1 1 d D U . . .
C56F C 1.04272(10) 0.67527(10) 0.90121(8) 0.0563(7) Uani 1 1 d D U . . .
C61F C 1.01000(11) 0.68023(11) 0.87563(8) 0.0624(8) Uani 1 1 d D U . . .
H61F H 0.995110 0.654209 0.867312 0.075 Uiso 1 1 calc R U . . .
C62F C 0.99956(12) 0.72245(12) 0.86271(9) 0.0688(9) Uani 1 1 d D U . . .
H62F H 0.977661 0.725321 0.845368 0.083 Uiso 1 1 calc R U . . .
C63F C 1.02104(11) 0.76157(11) 0.87494(8) 0.0644(8) Uani 1 1 d D U . . .
H63F H 1.013249 0.790594 0.865993 0.077 Uiso 1 1 calc R U . . .
C64F C 1.05325(10) 0.75797(10) 0.89979(8) 0.0564(7) Uani 1 1 d D U . . .
O1S O 1.34086(10) 0.70510(11) 1.01347(8) 0.0888(8) Uiso 1 1 d . . . . .
O2S O 1.29093(14) 0.63697(16) 0.98456(12) 0.0986(12) Uiso 0.75 1 d . . P . .
O3S O 1.2190(3) 0.6734(3) 0.9737(3) 0.143(3) Uiso 0.5 1 d . . P . .
O4S O 1.1831(2) 0.7199(2) 1.02568(19) 0.104(2) Uiso 0.5 1 d . . P . .
O5S O 1.1951(3) 0.7740(3) 0.9276(2) 0.120(2) Uiso 0.5 1 d . . P . .
O6S O 1.2581(6) 0.7209(6) 0.9318(5) 0.260(8) Uiso 0.5 1 d . . P . .
B10 B 1.32817(10) 0.54516(12) 0.93265(9) 0.0557(7) Uani 1 1 d D U . . .
F11 F 1.29917(6) 0.57951(7) 0.93055(6) 0.0725(5) Uani 1 1 d D U . . .
F12 F 1.30830(7) 0.50348(8) 0.92854(7) 0.0896(7) Uani 1 1 d D U . . .
F13 F 1.35104(6) 0.54610(8) 0.96333(5) 0.0737(5) Uani 1 1 d D U . . .
F14 F 1.35322(6) 0.55063(7) 0.90747(5) 0.0716(5) Uani 1 1 d D U . . .
B15 B 1.27950(16) 0.4429(2) 0.78799(13) 0.0951(16) Uani 1 1 d D U . . .
F16 F 1.24497(12) 0.42778(11) 0.77428(9) 0.1256(10) Uani 1 1 d D U . . .
F17 F 1.28304(15) 0.49030(14) 0.77911(11) 0.1537(14) Uani 1 1 d D U . . .
F18 F 1.3116(2) 0.4247(3) 0.7720(2) 0.297(4) Uani 1 1 d D U . . .
F19 F 1.28232(19) 0.4430(2) 0.82100(12) 0.215(3) Uani 1 1 d D U . . .
B20 B 1.14987(19) 0.78091(18) 0.8398(2) 0.131(3) Uani 1 1 d D U . . .
F21 F 1.11048(14) 0.76623(16) 0.82459(18) 0.201(2) Uani 1 1 d D U . . .
F22 F 1.16887(17) 0.74994(16) 0.85780(18) 0.213(3) Uani 1 1 d D U . . .
F23 F 1.14154(14) 0.81989(13) 0.85191(13) 0.1622(17) Uani 1 1 d D U . . .
F24 F 1.17154(14) 0.78620(16) 0.81243(13) 0.1697(17) Uani 1 1 d D U . . .
B25 B 1.51245(15) 0.56235(17) 0.84934(12) 0.0791(11) Uani 1 1 d D U . . .
F26 F 1.49933(8) 0.58232(9) 0.81858(6) 0.0907(7) Uani 1 1 d D U . . .
F27 F 1.47821(9) 0.55669(9) 0.86641(7) 0.0969(8) Uani 1 1 d D U . . .
F28 F 1.53912(13) 0.58973(14) 0.86739(10) 0.1522(15) Uani 1 1 d D U . . .
F29 F 1.52831(9) 0.52007(9) 0.84526(8) 0.1029(8) Uani 1 1 d D U . . .
B30 B 1.11396(16) 0.30999(16) 1.00101(12) 0.0797(12) Uani 1 1 d D U . . .
F31 F 1.11001(11) 0.35497(10) 1.00940(8) 0.1190(10) Uani 1 1 d D U . . .
F32 F 1.08207(11) 0.29852(12) 0.97819(9) 0.1253(11) Uani 1 1 d D U . . .
F33 F 1.14974(11) 0.30224(13) 0.98753(10) 0.1299(11) Uani 1 1 d D U . . .
F34 F 1.11405(10) 0.28381(10) 1.02995(7) 0.1100(9) Uani 1 1 d D U . . .
B35 B 1.21061(12) 0.77800(13) 0.68612(10) 0.0660(10) Uani 1 1 d D U . . .
F36 F 1.1866(2) 0.8149(2) 0.67949(18) 0.292(5) Uani 1 1 d D U . . .
F37 F 1.21065(14) 0.76270(18) 0.72083(11) 0.1752(19) Uani 1 1 d D U . . .
F38 F 1.19593(13) 0.74348(18) 0.66615(13) 0.192(2) Uani 1 1 d D U . . .
F39 F 1.25120(13) 0.78384(15) 0.68335(13) 0.1647(16) Uani 1 1 d D U . . .
B40 B 1.1063(3) 0.6355(3) 1.0612(2) 0.0608(3) Uani 0.3333 1 d D U P A 2
F41 F 1.0699(4) 0.6430(6) 1.0757(4) 0.217(7) Uani 0.3333 1 d D U P A 2
F42 F 1.1105(4) 0.5887(3) 1.0599(2) 0.130(3) Uani 0.3333 1 d D U P A 2
F43 F 1.1437(2) 0.6476(3) 1.07714(17) 0.111(3) Uani 0.3333 1 d D U P A 2
F44 F 1.0984(3) 0.6507(3) 1.02878(15) 0.105(3) Uani 0.3333 1 d D U P A 2
B95 B 1.5072(4) 0.8291(3) 0.7572(3) 0.087(3) Uani 0.5 1 d D U P . .
F96 F 1.47009(8) 0.85201(8) 0.76037(6) 0.0852(6) Uani 1 1 d D U . . .
F97 F 1.52865(17) 0.8224(2) 0.78870(16) 0.117(2) Uani 0.5 1 d D U P . .
F98 F 1.500000 0.78466(14) 0.750000 0.1367(18) Uani 1 2 d DS TU P . .
S10G S 1.31830(9) 0.39201(9) 0.91629(7) 0.1163(10) Uani 0.55 1 d . U P . .
O11G O 1.31688(16) 0.3440(2) 0.90174(17) 0.0947(16) Uani 0.55 1 d . U P . .
C12G C 1.29334(19) 0.3103(2) 0.9166(2) 0.0752(16) Uani 0.55 1 d . U P . .
C13G C 1.2529(2) 0.3073(2) 0.9026(2) 0.0808(19) Uani 0.55 1 d . U P . .
H13G H 1.242760 0.325873 0.884148 0.097 Uiso 0.55 1 calc R U P . .
C14G C 1.2282(2) 0.2768(2) 0.9165(2) 0.0786(18) Uani 0.55 1 d . U P . .
H14G H 1.199966 0.275408 0.908933 0.094 Uiso 0.55 1 calc R U P . .
C15G C 1.2452(2) 0.2475(2) 0.94217(19) 0.0747(16) Uani 0.55 1 d . U P . .
C16G C 1.2869(3) 0.2507(3) 0.9553(2) 0.095(2) Uani 0.55 1 d . U P . .
H16G H 1.298239 0.231603 0.973114 0.114 Uiso 0.55 1 calc R U P . .
C17G C 1.3106(2) 0.2838(3) 0.9405(2) 0.0843(19) Uani 0.55 1 d . U P . .
H17G H 1.338740 0.286700 0.947859 0.101 Uiso 0.55 1 calc R U P . .
N18G N 1.2213(3) 0.2138(2) 0.9549(2) 0.0979(19) Uani 0.55 1 d . U P . .
O19G O 1.1872(2) 0.2066(2) 0.9375(2) 0.117(2) Uani 0.55 1 d . U P . .
O20G O 1.2352(3) 0.1930(2) 0.9810(2) 0.124(2) Uani 0.55 1 d . U P . .
C21G C 1.3395(3) 0.4198(3) 0.8866(2) 0.092(2) Uani 0.55 1 d . U P . .
H21A H 1.360771 0.400825 0.878523 0.137 Uiso 0.55 1 calc R U P . .
H21B H 1.351585 0.448147 0.895919 0.137 Uiso 0.55 1 calc R U P . .
H21C H 1.318794 0.426748 0.867894 0.137 Uiso 0.55 1 calc R U P . .
O31G O 1.2765(3) 0.4078(3) 0.9125(3) 0.173(4) Uani 0.55 1 d . U P . .
H31G H 1.261720 0.388627 0.901438 0.260 Uiso 0.55 1 calc R U P . .
O41G O 1.3421(3) 0.3906(3) 0.9472(2) 0.160(3) Uani 0.55 1 d . U P . .
Cl1 Cl 1.12470(4) 0.65438(4) 1.05547(3) 0.0608(3) Uani 0.6667 1 d . U P B 1

loop_
_atom_site_aniso_label
_atom_site_aniso_U_11
_atom_site_aniso_U_22
_atom_site_aniso_U_33
_atom_site_aniso_U_23
_atom_site_aniso_U_13
_atom_site_aniso_U_12
Co1 0.0540(2) 0.0476(2) 0.0492(2) -0.00445(15) 0.01031(16) -0.00568(16)
Co2 0.0541(2) 0.0417(2) 0.0683(3) -0.00619(17) 0.00439(19) -0.00209(16)
Co3 0.0644(3) 0.0584(2) 0.0532(2) 0.01214(18) 0.01029(19) 0.00980(19)
Co4 0.0574(2) 0.0410(2) 0.0586(2) -0.00029(16) -0.00035(18) -0.00088(16)
N11A 0.0593(14) 0.0508(13) 0.0546(13) -0.0028(10) 0.0083(11) -0.0096(11)
C12A 0.0691(18) 0.0451(14) 0.0512(15) 0.0016(12) 0.0045(13) -0.0026(13)
C13A 0.088(2) 0.0496(16) 0.0546(17) 0.0004(13) 0.0026(15) -0.0085(16)
C14A 0.081(2) 0.064(2) 0.070(2) -0.0012(16) -0.0122(17) -0.0199(17)
C15A 0.0609(19) 0.069(2) 0.072(2) 0.0037(16) -0.0036(15) -0.0182(16)
C16A 0.0596(17) 0.0618(18) 0.0641(18) 0.0005(15) 0.0086(14) -0.0120(14)
N21A 0.0579(13) 0.0436(12) 0.0547(13) -0.0004(10) 0.0125(10) -0.0015(10)
N22A 0.0590(14) 0.0540(14) 0.0635(15) -0.0050(11) 0.0170(12) 0.0019(11)
C23A 0.077(2) 0.0599(19) 0.0658(19) -0.0050(15) 0.0213(16) 0.0081(16)
C24A 0.085(2) 0.0558(18) 0.0596(18) -0.0073(14) 0.0151(16) 0.0073(16)
C25A 0.0674(17) 0.0445(14) 0.0511(15) -0.0008(12) 0.0104(13) 0.0011(12)
C26A 0.0548(16) 0.0540(16) 0.0675(19) 0.0053(14) 0.0155(14) 0.0032(13)
N31A 0.0538(15) 0.0662(18) 0.111(2) -0.0364(17) 0.0053(15) -0.0082(13)
C32A 0.063(2) 0.094(3) 0.128(4) -0.059(3) 0.010(2) -0.011(2)
C33A 0.080(3) 0.128(4) 0.200(6) -0.100(5) 0.018(3) -0.025(3)
C34A 0.083(3) 0.201(7) 0.265(8) -0.164(7) 0.053(4) -0.063(4)
C35A 0.072(3) 0.186(6) 0.264(9) -0.138(6) 0.053(4) -0.053(4)
C36A 0.064(2) 0.109(4) 0.173(5) -0.075(4) 0.032(3) -0.027(2)
N41A 0.0563(14) 0.0548(14) 0.0697(16) -0.0124(12) 0.0056(12) 0.0003(11)
N42A 0.0640(15) 0.0502(13) 0.0580(14) -0.0029(11) 0.0071(11) 0.0016(11)
C43A 0.084(2) 0.0504(16) 0.0645(19) -0.0044(14) 0.0109(17) 0.0107(15)
C44A 0.078(2) 0.0544(17) 0.073(2) -0.0168(16) 0.0056(17) 0.0004(16)
C45A 0.0672(19) 0.0555(18) 0.082(2) -0.0199(16) 0.0015(16) -0.0005(15)
C46A 0.0565(16) 0.0513(15) 0.0641(18) 0.0000(13) 0.0100(14) -0.0014(12)
C51A 0.0508(15) 0.0560(16) 0.0579(16) 0.0062(13) 0.0115(12) -0.0016(12)
C52A 0.0531(16) 0.0658(18) 0.0619(18) 0.0095(15) 0.0095(13) -0.0049(14)
C53A 0.0602(18) 0.0646(18) 0.0670(19) 0.0170(15) 0.0068(14) -0.0039(14)
C54A 0.0555(16) 0.0570(17) 0.0662(18) 0.0176(14) 0.0076(13) -0.0001(13)
C55A 0.0545(15) 0.0558(16) 0.0548(15) 0.0091(13) 0.0138(12) 0.0031(12)
C56A 0.0533(15) 0.0557(15) 0.0505(14) 0.0075(12) 0.0132(11) 0.0014(12)
C61A 0.0564(16) 0.0554(16) 0.0575(16) 0.0072(13) 0.0085(13) 0.0051(13)
C62A 0.0602(17) 0.0639(18) 0.0548(16) 0.0066(14) 0.0011(13) 0.0046(14)
C63A 0.0632(17) 0.0573(16) 0.0511(15) -0.0004(13) 0.0055(13) -0.0001(13)
C64A 0.0592(16) 0.0583(16) 0.0515(15) 0.0009(13) 0.0126(12) 0.0028(13)
N11B 0.0665(16) 0.0550(14) 0.0594(15) -0.0040(12) -0.0032(12) 0.0104(12)
C12B 0.0710(18) 0.0498(15) 0.0507(15) 0.0001(12) 0.0067(13) 0.0070(13)
C13B 0.088(2) 0.0600(18) 0.066(2) 0.0099(15) 0.0248(17) 0.0216(17)
C14B 0.118(3) 0.084(3) 0.065(2) 0.013(2) 0.009(2) 0.036(2)
C15B 0.104(3) 0.100(3) 0.069(2) 0.008(2) -0.011(2) 0.035(2)
C16B 0.088(3) 0.079(2) 0.078(2) -0.0112(19) -0.012(2) 0.020(2)
N21B 0.0551(13) 0.0429(11) 0.0550(13) 0.0010(10) 0.0055(10) -0.0016(10)
N22B 0.0517(13) 0.0526(13) 0.0618(14) -0.0006(11) 0.0040(11) -0.0065(10)
C23B 0.0610(18) 0.0555(17) 0.072(2) -0.0054(15) 0.0093(15) -0.0122(14)
C24B 0.0676(18) 0.0456(15) 0.073(2) -0.0043(14) 0.0157(15) -0.0096(13)
C25B 0.0611(16) 0.0399(13) 0.0534(15) 0.0017(11) 0.0108(12) 0.0003(11)
C26B 0.0522(16) 0.0571(17) 0.0620(17) -0.0007(13) 0.0008(13) 0.0057(13)
N31B 0.0783(18) 0.0662(17) 0.0624(16) 0.0185(13) 0.0155(14) 0.0166(14)
C32B 0.104(3) 0.0578(18) 0.0603(19) 0.0112(15) 0.0064(18) 0.0170(18)
C33B 0.151(4) 0.062(2) 0.085(3) 0.013(2) -0.008(3) 0.027(3)
C34B 0.141(4) 0.077(3) 0.082(3) 0.016(2) -0.012(3) 0.039(3)
C35B 0.106(3) 0.093(3) 0.075(2) 0.031(2) 0.009(2) 0.035(2)
C36B 0.079(2) 0.084(2) 0.073(2) 0.0231(19) 0.0110(18) 0.0204(19)
N41B 0.0857(19) 0.0548(14) 0.0532(14) 0.0062(12) 0.0064(13) 0.0078(13)
N42B 0.086(2) 0.0674(17) 0.0611(16) 0.0071(14) -0.0025(14) 0.0007(15)
C43B 0.106(3) 0.066(2) 0.100(3) 0.005(2) -0.020(3) -0.008(2)
C44B 0.134(4) 0.061(2) 0.099(3) 0.011(2) -0.022(3) -0.008(2)
C45B 0.105(3) 0.0556(18) 0.0625(19) 0.0089(15) -0.0043(18) 0.0043(18)
C46B 0.088(2) 0.064(2) 0.0616(19) 0.0048(16) -0.0064(17) 0.0118(18)
C51B 0.0578(17) 0.0569(17) 0.0637(17) -0.0057(13) -0.0050(14) 0.0079(13)
C52B 0.071(2) 0.0598(18) 0.0610(18) -0.0004(14) -0.0022(15) 0.0184(15)
C53B 0.088(2) 0.070(2) 0.0594(18) -0.0022(15) 0.0003(17) 0.0308(19)
C54B 0.078(2) 0.066(2) 0.0604(18) -0.0013(15) 0.0002(16) 0.0181(17)
C55B 0.070(2) 0.0582(17) 0.0590(17) -0.0041(13) -0.0069(14) 0.0109(14)
C56B 0.0609(17) 0.0512(15) 0.0587(16) -0.0019(13) -0.0036(13) 0.0094(13)
C61B 0.070(2) 0.0587(18) 0.0646(19) -0.0042(14) -0.0036(15) 0.0151(15)
C62B 0.081(2) 0.0610(19) 0.068(2) -0.0062(16) -0.0007(17) 0.0198(17)
C63B 0.095(3) 0.0553(18) 0.0645(19) 0.0013(15) -0.0064(17) 0.0160(17)
C64B 0.073(2) 0.0588(18) 0.0592(17) -0.0026(14) -0.0062(15) 0.0087(15)
N11C 0.0625(15) 0.0585(15) 0.0534(13) 0.0078(11) 0.0091(11) 0.0046(12)
C12C 0.0700(18) 0.0532(16) 0.0561(16) 0.0127(13) 0.0082(14) 0.0033(14)
C13C 0.085(2) 0.0559(18) 0.0583(17) 0.0096(14) 0.0133(16) 0.0036(16)
C14C 0.079(2) 0.0629(19) 0.0662(19) 0.0094(15) 0.0198(17) 0.0147(16)
C15C 0.069(2) 0.073(2) 0.074(2) 0.0112(17) 0.0178(16) 0.0061(17)
C16C 0.0586(17) 0.068(2) 0.0643(19) 0.0076(15) 0.0058(14) 0.0010(14)
N21C 0.0584(15) 0.0674(17) 0.0634(15) 0.0125(13) 0.0036(12) -0.0012(12)
N22C 0.0642(17) 0.099(2) 0.0706(18) 0.0227(17) 0.0047(14) -0.0032(16)
C23C 0.079(3) 0.119(4) 0.078(2) 0.016(2) -0.004(2) -0.017(2)
C24C 0.087(3) 0.101(3) 0.067(2) 0.012(2) -0.0038(19) -0.020(2)
C25C 0.071(2) 0.072(2) 0.0617(18) 0.0114(16) 0.0108(15) -0.0040(16)
C26C 0.0591(19) 0.086(3) 0.092(3) 0.029(2) 0.0091(18) 0.0040(18)
N31C 0.0614(15) 0.0429(12) 0.0677(16) 0.0017(11) 0.0018(12) -0.0001(11)
C32C 0.0549(16) 0.0451(14) 0.0694(18) 0.0000(13) 0.0035(13) 0.0053(12)
C33C 0.0586(17) 0.0658(19) 0.070(2) -0.0041(16) 0.0082(15) 0.0098(14)
C34C 0.0590(19) 0.068(2) 0.095(3) -0.0056(19) 0.0144(18) 0.0098(16)
C35C 0.0599(19) 0.0595(19) 0.096(3) -0.0042(18) 0.0113(17) -0.0015(15)
C36C 0.0600(18) 0.0521(17) 0.085(2) 0.0003(16) 0.0012(16) -0.0029(14)
N41C 0.0533(13) 0.0436(12) 0.0584(13) 0.0011(10) 0.0004(10) 0.0041(10)
N42C 0.0538(13) 0.0456(12) 0.0586(13) -0.0025(10) 0.0000(10) 0.0026(10)
C43C 0.0619(17) 0.0449(14) 0.0551(15) -0.0032(12) -0.0038(13) 0.0030(12)
C44C 0.0620(17) 0.0464(15) 0.0587(16) -0.0016(12) 0.0019(13) 0.0084(12)
C45C 0.0548(15) 0.0408(13) 0.0591(16) -0.0003(12) 0.0010(12) 0.0076(11)
C46C 0.0509(15) 0.0474(14) 0.0591(16) -0.0037(12) -0.0003(12) 0.0042(12)
C51C 0.0571(18) 0.0658(19) 0.077(2) 0.0137(17) 0.0078(15) 0.0000(15)
C52C 0.0603(19) 0.081(2) 0.085(2) 0.0154(19) 0.0201(18) 0.0051(17)
C53C 0.0616(19) 0.069(2) 0.086(2) 0.0079(18) 0.0182(17) 0.0069(16)
C54C 0.0568(17) 0.0519(16) 0.078(2) 0.0013(15) 0.0106(15) 0.0037(13)
C55C 0.0504(15) 0.0490(15) 0.0728(19) 0.0009(13) 0.0035(13) -0.0015(12)
C56C 0.0544(16) 0.0494(15) 0.0723(19) 0.0071(14) 0.0017(14) -0.0009(12)
C61C 0.0597(17) 0.0480(15) 0.078(2) 0.0094(14) -0.0005(15) -0.0001(13)
C62C 0.0600(18) 0.0527(17) 0.076(2) 0.0017(15) -0.0017(15) 0.0076(14)
C63C 0.0592(17) 0.0462(14) 0.0648(18) -0.0054(13) 0.0016(14) 0.0020(12)
C64C 0.0546(16) 0.0464(14) 0.0599(16) -0.0043(12) -0.0017(12) -0.0005(12)
N11D 0.0681(17) 0.0546(15) 0.0740(18) 0.0021(13) -0.0074(14) -0.0034(12)
C12D 0.0676(19) 0.0565(17) 0.069(2) -0.0080(15) 0.0029(15) -0.0111(14)
C13D 0.084(2) 0.068(2) 0.079(2) -0.0124(18) -0.0009(19) -0.0157(19)
C14D 0.092(3) 0.086(3) 0.099(3) -0.018(2) -0.023(2) -0.021(2)
C15D 0.098(3) 0.092(3) 0.107(4) 0.000(3) -0.042(3) -0.004(3)
C16D 0.089(3) 0.067(2) 0.092(3) -0.0026(19) -0.031(2) -0.0016(19)
N21D 0.0638(15) 0.0446(12) 0.0582(14) 0.0027(10) 0.0051(11) -0.0030(11)
N22D 0.0706(16) 0.0425(12) 0.0574(14) -0.0011(10) 0.0089(12) 0.0029(11)
C23D 0.082(2) 0.0408(14) 0.0638(18) -0.0005(13) 0.0157(15) -0.0007(14)
C24D 0.082(2) 0.0466(15) 0.0616(18) -0.0070(13) 0.0181(15) -0.0066(14)
C25D 0.0710(19) 0.0488(15) 0.0578(17) -0.0065(13) 0.0111(14) -0.0083(13)
C26D 0.0611(17) 0.0520(15) 0.0531(15) 0.0039(12) 0.0081(13) 0.0067(13)
N31D 0.0598(14) 0.0493(12) 0.0521(13) -0.0066(10) 0.0066(11) -0.0072(11)
C32D 0.0630(17) 0.0497(15) 0.0499(14) -0.0076(12) 0.0118(12) -0.0043(12)
C33D 0.075(2) 0.0514(16) 0.0559(16) -0.0107(13) 0.0149(14) -0.0084(14)
C34D 0.071(2) 0.0596(17) 0.0611(18) -0.0150(14) 0.0089(15) -0.0137(15)
C35D 0.068(2) 0.071(2) 0.068(2) -0.0098(16) -0.0033(16) -0.0090(16)
C36D 0.0703(19) 0.0517(16) 0.0591(17) -0.0044(13) -0.0014(14) -0.0044(14)
N41D 0.0524(13) 0.0531(13) 0.0506(12) -0.0036(10) 0.0096(10) 0.0005(10)
N42D 0.0636(15) 0.0543(14) 0.0590(14) -0.0028(11) 0.0090(11) 0.0074(11)
C43D 0.078(2) 0.0588(18) 0.068(2) 0.0030(15) 0.0028(16) 0.0103(16)
C44D 0.079(2) 0.0511(16) 0.0672(19) -0.0070(14) 0.0114(16) 0.0014(15)
C45D 0.0603(16) 0.0523(15) 0.0513(15) -0.0045(12) 0.0125(12) -0.0020(12)
C46D 0.0521(16) 0.0655(18) 0.0543(16) -0.0007(13) 0.0055(12) 0.0020(13)
C51D 0.0551(15) 0.0468(14) 0.0553(15) 0.0050(12) 0.0091(12) 0.0033(12)
C52D 0.0530(15) 0.0490(15) 0.0610(16) 0.0022(13) 0.0083(13) 0.0014(12)
C53D 0.0496(15) 0.0640(18) 0.0638(17) 0.0083(14) 0.0125(13) 0.0006(13)
C54D 0.0511(15) 0.0608(17) 0.0567(16) 0.0044(13) 0.0111(12) 0.0039(13)
C55D 0.0484(14) 0.0520(15) 0.0560(15) 0.0094(12) 0.0113(12) 0.0074(11)
C56D 0.0513(14) 0.0478(14) 0.0555(15) 0.0063(12) 0.0071(12) 0.0068(11)
C61D 0.0541(15) 0.0556(16) 0.0559(16) 0.0055(13) 0.0149(12) 0.0064(12)
C62D 0.0501(15) 0.0672(19) 0.0607(17) 0.0081(14) 0.0124(13) 0.0011(13)
C63D 0.0530(15) 0.0588(17) 0.0574(16) 0.0039(13) 0.0050(13) 0.0002(13)
C64D 0.0511(15) 0.0536(15) 0.0521(15) 0.0064(12) 0.0081(12) 0.0089(12)
N11E 0.0598(15) 0.0660(16) 0.0551(14) -0.0103(12) 0.0138(11) -0.0118(12)
C12E 0.0665(18) 0.0665(18) 0.0511(15) -0.0107(13) 0.0118(13) -0.0191(14)
C13E 0.076(2) 0.097(3) 0.0559(18) -0.0067(18) 0.0169(16) -0.0242(19)
C14E 0.070(2) 0.116(3) 0.075(2) -0.023(2) 0.0291(19) -0.004(2)
C15E 0.071(2) 0.106(3) 0.070(2) -0.010(2) 0.0232(18) 0.009(2)
C16E 0.066(2) 0.084(2) 0.0599(19) -0.0081(17) 0.0156(15) 0.0066(17)
N21E 0.0630(15) 0.0528(13) 0.0540(13) -0.0004(11) 0.0065(11) -0.0096(11)
N22E 0.0785(18) 0.0497(14) 0.0603(15) 0.0020(11) 0.0018(13) -0.0123(12)
C23E 0.108(3) 0.0548(18) 0.0591(19) 0.0088(15) 0.0065(18) -0.0201(18)
C24E 0.111(3) 0.062(2) 0.0603(19) -0.0018(16) 0.0164(19) -0.0281(19)
C25E 0.0729(19) 0.0610(17) 0.0508(15) -0.0049(13) 0.0128(14) -0.0225(14)
C26E 0.072(2) 0.0460(15) 0.073(2) 0.0009(14) 0.0025(16) -0.0056(14)
N31E 0.0794(19) 0.0656(17) 0.0576(15) 0.0113(12) 0.0156(13) 0.0144(14)
C32E 0.0648(18) 0.0651(19) 0.0536(16) 0.0066(14) 0.0061(13) 0.0016(14)
C33E 0.070(2) 0.069(2) 0.0593(18) 0.0081(15) 0.0106(15) -0.0029(16)
C34E 0.075(2) 0.093(3) 0.0587(19) 0.0036(18) 0.0181(17) 0.0065(19)
C35E 0.097(3) 0.088(3) 0.086(3) 0.010(2) 0.038(2) 0.028(2)
C36E 0.092(3) 0.076(2) 0.074(2) 0.0120(19) 0.0216(19) 0.028(2)
N41E 0.0697(16) 0.0543(14) 0.0535(14) 0.0078(11) 0.0081(12) 0.0089(12)
N42E 0.0747(18) 0.0583(15) 0.0649(16) 0.0080(12) 0.0080(13) 0.0133(13)
C43E 0.089(3) 0.0586(19) 0.074(2) 0.0137(16) 0.0063(18) 0.0150(17)
C44E 0.084(2) 0.068(2) 0.064(2) 0.0209(16) 0.0083(17) 0.0054(18)
C45E 0.0665(19) 0.0597(17) 0.0550(16) 0.0123(13) 0.0077(14) 0.0021(14)
C46E 0.0657(19) 0.0578(18) 0.0698(19) -0.0015(15) 0.0074(15) 0.0133(15)
C51E 0.0622(17) 0.0417(14) 0.0669(18) 0.0045(12) 0.0058(14) -0.0058(12)
C52E 0.0634(17) 0.0470(15) 0.0685(18) 0.0014(13) 0.0126(14) -0.0062(13)
C53E 0.0623(18) 0.0515(16) 0.074(2) -0.0011(14) 0.0083(15) -0.0074(14)
C54E 0.0567(16) 0.0480(15) 0.0685(18) -0.0004(13) -0.0008(14) 0.0018(12)
C55E 0.0556(15) 0.0424(14) 0.0675(17) 0.0081(12) 0.0048(13) 0.0010(12)
C56E 0.0572(16) 0.0419(14) 0.0720(19) 0.0064(13) 0.0035(14) 0.0005(12)
C61E 0.0574(17) 0.0492(16) 0.095(2) -0.0019(16) 0.0041(16) -0.0037(13)
C62E 0.0602(19) 0.0559(19) 0.108(3) -0.0020(18) 0.0119(18) -0.0025(15)
C63E 0.0613(19) 0.063(2) 0.093(3) 0.0008(18) 0.0173(17) 0.0036(15)
C64E 0.0643(18) 0.0494(16) 0.0690(19) 0.0049(14) 0.0027(14) 0.0091(13)
N11F 0.0665(16) 0.0367(11) 0.0835(18) 0.0024(12) 0.0101(14) -0.0018(11)
C12F 0.070(2) 0.0444(15) 0.081(2) 0.0030(14) 0.0118(16) -0.0104(13)
C13F 0.089(3) 0.0497(17) 0.090(3) 0.0095(17) 0.006(2) -0.0096(16)
C14F 0.082(2) 0.0475(17) 0.107(3) 0.0198(18) 0.007(2) -0.0017(16)
C15F 0.083(2) 0.0460(17) 0.107(3) 0.0073(18) 0.004(2) 0.0065(16)
C16F 0.070(2) 0.0435(15) 0.091(2) 0.0022(15) 0.0137(18) 0.0004(14)
N21F 0.0641(16) 0.0436(12) 0.0757(17) -0.0063(12) 0.0113(13) -0.0049(11)
N22F 0.0687(17) 0.0488(14) 0.0841(19) -0.0095(13) 0.0241(14) -0.0020(12)
C23F 0.103(3) 0.060(2) 0.112(3) -0.003(2) 0.051(3) -0.004(2)
C24F 0.106(3) 0.0566(19) 0.094(3) 0.0100(19) 0.034(2) -0.0053(19)
C25F 0.077(2) 0.0419(15) 0.086(2) -0.0005(15) 0.0185(17) -0.0087(14)
C26F 0.070(2) 0.0534(17) 0.083(2) -0.0103(16) 0.0131(17) 0.0023(15)
N31F 0.0524(13) 0.0432(12) 0.0614(14) -0.0010(10) 0.0001(10) 0.0021(10)
C32F 0.0563(15) 0.0396(13) 0.0580(15) -0.0010(11) -0.0007(12) 0.0020(11)
C33F 0.0648(18) 0.0462(14) 0.0586(17) 0.0006(12) 0.0005(13) 0.0043(13)
C34F 0.0708(19) 0.0438(15) 0.0661(18) -0.0006(13) 0.0032(15) 0.0104(13)
C35F 0.0643(18) 0.0501(16) 0.0712(19) -0.0044(14) 0.0049(15) 0.0116(14)
C36F 0.0563(17) 0.0556(16) 0.0617(17) -0.0014(13) -0.0007(13) 0.0050(13)
N41F 0.0597(14) 0.0419(11) 0.0572(13) -0.0024(10) 0.0032(11) 0.0048(10)
N42F 0.0603(14) 0.0477(13) 0.0618(15) -0.0019(11) 0.0040(11) 0.0075(11)
C43F 0.0680(19) 0.0535(17) 0.0683(19) 0.0001(14) 0.0092(15) 0.0037(14)
C44F 0.0691(19) 0.0499(16) 0.0625(17) 0.0043(13) 0.0083(14) 0.0043(14)
C45F 0.0584(16) 0.0421(13) 0.0584(16) 0.0017(12) 0.0030(12) 0.0015(12)
C46F 0.0663(18) 0.0470(15) 0.0630(18) -0.0041(13) 0.0048(14) 0.0110(13)
C51F 0.0655(18) 0.0460(14) 0.0673(18) -0.0094(13) 0.0140(14) 0.0040(13)
C52F 0.0695(19) 0.0458(15) 0.074(2) -0.0035(14) 0.0078(15) 0.0122(13)
C53F 0.0665(19) 0.0491(15) 0.070(2) -0.0026(14) -0.0008(15) 0.0115(13)
C54F 0.0616(17) 0.0475(15) 0.0636(17) -0.0098(13) 0.0062(14) 0.0050(13)
C55F 0.0641(17) 0.0460(14) 0.0524(15) -0.0088(12) 0.0083(13) 0.0054(12)
C56F 0.0665(18) 0.0476(14) 0.0549(16) -0.0123(12) 0.0079(13) 0.0024(13)
C61F 0.072(2) 0.0579(17) 0.0569(17) -0.0146(14) 0.0036(14) -0.0005(15)
C62F 0.076(2) 0.0665(19) 0.0617(19) -0.0102(15) -0.0039(16) 0.0080(16)
C63F 0.080(2) 0.0553(17) 0.0545(17) -0.0016(13) -0.0050(15) 0.0105(15)
C64F 0.0673(18) 0.0468(14) 0.0544(16) -0.0075(12) 0.0041(13) 0.0063(13)
B10 0.0480(17) 0.0536(18) 0.0640(19) 0.0041(15) -0.0008(14) 0.0008(13)
F11 0.0609(11) 0.0715(12) 0.0849(14) 0.0012(10) 0.0072(10) 0.0131(9)
F12 0.0836(15) 0.0667(13) 0.1176(19) -0.0134(13) 0.0072(13) -0.0173(11)
F13 0.0641(11) 0.0875(14) 0.0671(12) 0.0062(10) -0.0032(9) 0.0027(10)
F14 0.0665(12) 0.0784(13) 0.0703(12) 0.0080(10) 0.0098(9) 0.0094(10)
B15 0.072(3) 0.143(5) 0.070(3) 0.003(3) 0.007(2) 0.041(3)
F16 0.150(3) 0.103(2) 0.121(2) -0.0170(18) 0.003(2) -0.002(2)
F17 0.188(4) 0.127(3) 0.147(3) 0.002(2) 0.020(3) -0.013(3)
F18 0.274(7) 0.279(7) 0.369(10) 0.112(7) 0.173(7) 0.131(6)
F19 0.231(5) 0.264(6) 0.136(3) 0.066(4) -0.035(3) -0.064(5)
B20 0.101(4) 0.060(3) 0.249(8) -0.025(4) 0.089(5) -0.009(3)
F21 0.133(3) 0.131(3) 0.333(8) 0.012(4) 0.002(4) -0.009(3)
F22 0.197(5) 0.119(3) 0.306(7) 0.015(4) -0.050(5) -0.023(3)
F23 0.177(4) 0.116(3) 0.214(4) -0.037(3) 0.110(3) 0.004(2)
F24 0.140(3) 0.166(4) 0.214(5) -0.059(3) 0.066(3) 0.006(3)
B25 0.080(3) 0.078(3) 0.078(3) -0.004(2) 0.005(2) 0.011(2)
F26 0.0988(17) 0.1003(17) 0.0770(14) 0.0246(13) 0.0280(12) 0.0045(14)
F27 0.119(2) 0.0857(16) 0.0912(17) 0.0248(13) 0.0339(15) 0.0207(14)
F28 0.167(3) 0.144(3) 0.139(3) -0.030(2) -0.010(3) -0.053(3)
F29 0.1004(18) 0.0920(17) 0.116(2) -0.0001(15) 0.0131(16) 0.0248(14)
B30 0.096(3) 0.070(2) 0.075(3) 0.000(2) 0.017(2) -0.017(2)
F31 0.157(3) 0.0949(19) 0.102(2) 0.0038(16) -0.0034(19) -0.0273(19)
F32 0.139(3) 0.120(2) 0.110(2) -0.0095(19) -0.0166(19) -0.005(2)
F33 0.128(2) 0.125(3) 0.140(3) 0.032(2) 0.028(2) -0.005(2)
F34 0.143(3) 0.0939(19) 0.0913(18) 0.0121(14) 0.0051(17) -0.0245(17)
B35 0.067(2) 0.0529(19) 0.070(2) -0.0127(16) -0.0267(18) 0.0121(16)
F36 0.312(8) 0.252(6) 0.270(7) -0.071(5) -0.158(6) 0.171(6)
F37 0.169(4) 0.223(5) 0.129(3) -0.010(3) -0.005(3) 0.087(3)
F38 0.136(3) 0.231(5) 0.198(4) -0.120(4) -0.031(3) -0.005(3)
F39 0.131(3) 0.152(4) 0.200(4) -0.016(3) -0.033(3) 0.000(2)
B40 0.0813(8) 0.0458(6) 0.0565(6) -0.0014(5) 0.0127(6) 0.0173(5)
F41 0.187(10) 0.250(16) 0.228(14) -0.053(12) 0.084(10) 0.101(11)
F42 0.180(9) 0.096(5) 0.114(7) 0.008(5) 0.009(6) 0.047(5)
F43 0.131(5) 0.135(6) 0.057(4) -0.038(4) -0.031(4) 0.085(4)
F44 0.144(7) 0.110(5) 0.050(3) 0.001(3) -0.030(4) 0.075(5)
B95 0.105(8) 0.069(4) 0.091(7) 0.001(5) 0.030(5) -0.001(5)
F96 0.1011(17) 0.0733(13) 0.0805(14) 0.0006(11) 0.0066(12) 0.0108(12)
F97 0.096(4) 0.142(5) 0.122(4) 0.062(4) 0.040(3) 0.045(3)
F98 0.146(4) 0.077(2) 0.202(5) 0.000 0.085(4) 0.000
S10G 0.131(2) 0.1054(16) 0.1257(19) -0.0607(15) 0.0739(17) -0.0559(15)
O11G 0.073(3) 0.092(3) 0.124(4) -0.019(3) 0.032(3) -0.023(3)
C12G 0.051(3) 0.069(4) 0.107(5) -0.030(3) 0.017(3) -0.005(3)
C13G 0.064(3) 0.059(4) 0.118(6) -0.003(3) 0.003(3) 0.000(3)
C14G 0.052(3) 0.070(4) 0.113(5) 0.005(3) 0.011(3) 0.000(3)
C15G 0.082(4) 0.058(3) 0.085(4) -0.010(3) 0.014(3) 0.013(3)
C16G 0.097(5) 0.096(5) 0.090(5) -0.026(4) 0.008(4) 0.014(4)
C17G 0.062(4) 0.090(5) 0.101(5) -0.024(3) 0.010(3) 0.006(3)
N18G 0.117(5) 0.061(3) 0.124(5) -0.014(3) 0.052(4) 0.002(3)
O19G 0.101(4) 0.101(4) 0.160(6) -0.028(4) 0.068(4) -0.019(4)
O20G 0.181(7) 0.074(4) 0.129(5) 0.011(4) 0.064(5) 0.024(4)
C21G 0.087(5) 0.090(5) 0.096(5) -0.019(4) 0.004(4) -0.001(4)
O31G 0.138(6) 0.101(5) 0.301(12) -0.079(6) 0.118(7) -0.032(4)
O41G 0.268(10) 0.124(6) 0.094(5) -0.045(4) 0.045(5) -0.081(6)
Cl1 0.0813(8) 0.0458(6) 0.0565(6) -0.0014(5) 0.0127(6) 0.0173(5)

_geom_special_details            
;
 All esds (except the esd in the dihedral angle between two l.s. planes)
 are estimated using the full covariance matrix.  The cell esds are taken
 into account individually in the estimation of esds in distances, angles
 and torsion angles; correlations between esds in cell parameters are only
 used when they are defined by crystal symmetry.  An approximate (isotropic)
 treatment of cell esds is used for estimating esds involving l.s. planes.
;
loop_
_geom_bond_atom_site_label_1
_geom_bond_atom_site_label_2
_geom_bond_distance
_geom_bond_site_symmetry_2
_geom_bond_publ_flag
Co1 N11A 2.122(2) . ?
Co1 N21A 2.186(2) . ?
Co1 N31D 2.133(2) . ?
Co1 N41D 2.161(3) . ?
Co1 N11E 2.187(3) . ?
Co1 N21E 2.139(3) . ?
Co2 N31A 2.181(3) . ?
Co2 N41A 2.156(3) . ?
Co2 N11B 2.118(3) . ?
Co2 N21B 2.166(2) . ?
Co2 N11F 2.127(3) . ?
Co2 N21F 2.132(3) . ?
Co3 N31B 2.190(3) . ?
Co3 N41B 2.133(3) . ?
Co3 N11C 2.149(3) . ?
Co3 N21C 2.145(3) . ?
Co3 N31E 2.138(3) 7_767 ?
Co3 N41E 2.199(3) 7_767 ?
Co4 N31C 2.170(3) . ?
Co4 N41C 2.152(2) . ?
Co4 N11D 2.156(3) . ?
Co4 N21D 2.145(2) . ?
Co4 N31F 2.166(2) 7_767 ?
Co4 N41F 2.179(3) 7_767 ?
N11A C12A 1.347(4) . ?
N11A C16A 1.340(4) . ?
C12A C13A 1.394(4) . ?
C12A C25A 1.458(5) . ?
C13A H13A 0.9500 . ?
C13A C14A 1.361(5) . ?
C14A H14A 0.9500 . ?
C14A C15A 1.380(5) . ?
C15A H15A 0.9500 . ?
C15A C16A 1.375(4) . ?
C16A H16A 0.9500 . ?
N21A N22A 1.360(3) . ?
N21A C25A 1.349(4) . ?
N22A C23A 1.350(4) . ?
N22A C26A 1.470(4) . ?
C23A H23A 0.9500 . ?
C23A C24A 1.389(5) . ?
C24A H24A 0.9500 . ?
C24A C25A 1.381(4) . ?
C26A H26A 0.9900 . ?
C26A H26B 0.9900 . ?
C26A C51A 1.515(4) . ?
N31A C32A 1.342(5) . ?
N31A C36A 1.335(5) . ?
C32A C33A 1.371(5) . ?
C32A C45A 1.447(6) . ?
C33A H33A 0.9500 . ?
C33A C34A 1.352(7) . ?
C34A H34A 0.9500 . ?
C34A C35A 1.356(7) . ?
C35A H35A 0.9500 . ?
C35A C36A 1.385(6) . ?
C36A H36A 0.9500 . ?
N41A N42A 1.348(4) . ?
N41A C45A 1.346(4) . ?
N42A C43A 1.337(4) . ?
N42A C46A 1.461(4) . ?
C43A H43A 0.9500 . ?
C43A C44A 1.353(5) . ?
C44A H44A 0.9500 . ?
C44A C45A 1.395(5) . ?
C46A H46A 0.9900 . ?
C46A H46B 0.9900 . ?
C46A C64A 1.505(4) . ?
C51A C52A 1.342(4) . ?
C51A C56A 1.428(4) . ?
C52A H52A 0.9500 . ?
C52A C53A 1.422(4) . ?
C53A H53A 0.9500 . ?
C53A C54A 1.352(5) . ?
C54A H54A 0.9500 . ?
C54A C55A 1.405(4) . ?
C55A C56A 1.419(4) . ?
C55A C64A 1.436(4) . ?
C56A C61A 1.426(4) . ?
C61A H61A 0.9500 . ?
C61A C62A 1.358(4) . ?
C62A H62A 0.9500 . ?
C62A C63A 1.410(4) . ?
C63A H63A 0.9500 . ?
C63A C64A 1.372(4) . ?
N11B C12B 1.348(4) . ?
N11B C16B 1.343(5) . ?
C12B C13B 1.401(4) . ?
C12B C25B 1.441(4) . ?
C13B H13B 0.9500 . ?
C13B C14B 1.376(6) . ?
C14B H14B 0.9500 . ?
C14B C15B 1.374(6) . ?
C15B H15B 0.9500 . ?
C15B C16B 1.365(6) . ?
C16B H16B 0.9500 . ?
N21B N22B 1.353(4) . ?
N21B C25B 1.351(4) . ?
N22B C23B 1.347(4) . ?
N22B C26B 1.454(4) . ?
C23B H23B 0.9500 . ?
C23B C24B 1.351(5) . ?
C24B H24B 0.9500 . ?
C24B C25B 1.391(4) . ?
C26B H26C 0.9900 . ?
C26B H26D 0.9900 . ?
C26B C51B 1.510(5) . ?
N31B C32B 1.341(5) . ?
N31B C36B 1.350(5) . ?
C32B C33B 1.383(5) . ?
C32B C45B 1.463(6) . ?
C33B H33B 0.9500 . ?
C33B C34B 1.372(7) . ?
C34B H34B 0.9500 . ?
C34B C35B 1.402(7) . ?
C35B H35B 0.9500 . ?
C35B C36B 1.355(5) . ?
C36B H36B 0.9500 . ?
N41B N42B 1.349(4) . ?
N41B C45B 1.339(4) . ?
N42B C43B 1.335(5) . ?
N42B C46B 1.449(4) . ?
C43B H43B 0.9500 . ?
C43B C44B 1.358(6) . ?
C44B H44B 0.9500 . ?
C44B C45B 1.386(6) . ?
C46B H46C 0.9900 . ?
C46B H46D 0.9900 . ?
C46B C64B 1.500(5) . ?
C51B C52B 1.373(4) . ?
C51B C56B 1.424(4) . ?
C52B H52B 0.9500 . ?
C52B C53B 1.408(5) . ?
C53B H53B 0.9500 . ?
C53B C54B 1.354(5) . ?
C54B H54B 0.9500 . ?
C54B C55B 1.425(5) . ?
C55B C56B 1.420(5) . ?
C55B C64B 1.427(5) . ?
C56B C61B 1.412(4) . ?
C61B H61B 0.9500 . ?
C61B C62B 1.357(5) . ?
C62B H62B 0.9500 . ?
C62B C63B 1.411(5) . ?
C63B H63B 0.9500 . ?
C63B C64B 1.361(5) . ?
N11C C12C 1.341(4) . ?
N11C C16C 1.328(4) . ?
C12C C13C 1.390(5) . ?
C12C C25C 1.462(5) . ?
C13C H13C 0.9500 . ?
C13C C14C 1.360(5) . ?
C14C H14C 0.9500 . ?
C14C C15C 1.355(5) . ?
C15C H15C 0.9500 . ?
C15C C16C 1.394(5) . ?
C16C H16C 0.9500 . ?
N21C N22C 1.349(4) . ?
N21C C25C 1.345(4) . ?
N22C C23C 1.347(5) . ?
N22C C26C 1.457(5) . ?
C23C H23C 0.9500 . ?
C23C C24C 1.384(6) . ?
C24C H24C 0.9500 . ?
C24C C25C 1.390(5) . ?
C26C H26E 0.9900 . ?
C26C H26F 0.9900 . ?
C26C C51C 1.502(5) . ?
N31C C32C 1.357(4) . ?
N31C C36C 1.340(4) . ?
C32C C33C 1.382(5) . ?
C32C C45C 1.463(4) . ?
C33C H33C 0.9500 . ?
C33C C34C 1.376(5) . ?
C34C H34C 0.9500 . ?
C34C C35C 1.383(5) . ?
C35C H35C 0.9500 . ?
C35C C36C 1.369(5) . ?
C36C H36C 0.9500 . ?
N41C N42C 1.353(3) . ?
N41C C45C 1.338(4) . ?
N42C C43C 1.358(4) . ?
N42C C46C 1.436(4) . ?
C43C H43C 0.9500 . ?
C43C C44C 1.363(4) . ?
C44C H44C 0.9500 . ?
C44C C45C 1.384(4) . ?
C46C H46E 0.9900 . ?
C46C H46F 0.9900 . ?
C46C C64C 1.511(4) . ?
C51C C52C 1.373(5) . ?
C51C C56C 1.410(5) . ?
C52C H52C 0.9500 . ?
C52C C53C 1.414(5) . ?
C53C H53C 0.9500 . ?
C53C C54C 1.358(5) . ?
C54C H54C 0.9500 . ?
C54C C55C 1.428(4) . ?
C55C C56C 1.431(4) . ?
C55C C64C 1.423(4) . ?
C56C C61C 1.405(4) . ?
C61C H61C 0.9500 . ?
C61C C62C 1.339(5) . ?
C62C H62C 0.9500 . ?
C62C C63C 1.408(4) . ?
C63C H63C 0.9500 . ?
C63C C64C 1.371(4) . ?
N11D C12D 1.353(4) . ?
N11D C16D 1.339(5) . ?
C12D C13D 1.391(5) . ?
C12D C25D 1.441(5) . ?
C13D H13D 0.9500 . ?
C13D C14D 1.377(6) . ?
C14D H14D 0.9500 . ?
C14D C15D 1.357(6) . ?
C15D H15D 0.9500 . ?
C15D C16D 1.386(5) . ?
C16D H16D 0.9500 . ?
N21D N22D 1.350(4) . ?
N21D C25D 1.348(4) . ?
N22D C23D 1.350(4) . ?
N22D C26D 1.463(4) . ?
C23D H23D 0.9500 . ?
C23D C24D 1.370(5) . ?
C24D H24D 0.9500 . ?
C24D C25D 1.401(4) . ?
C26D H26G 0.9900 . ?
C26D H26H 0.9900 . ?
C26D C51D 1.500(4) . ?
N31D C32D 1.346(4) . ?
N31D C36D 1.334(4) . ?
C32D C33D 1.370(4) . ?
C32D C45D 1.471(4) . ?
C33D H33D 0.9500 . ?
C33D C34D 1.386(5) . ?
C34D H34D 0.9500 . ?
C34D C35D 1.373(5) . ?
C35D H35D 0.9500 . ?
C35D C36D 1.389(4) . ?
C36D H36D 0.9500 . ?
N41D N42D 1.362(4) . ?
N41D C45D 1.324(4) . ?
N42D C43D 1.344(4) . ?
N42D C46D 1.441(4) . ?
C43D H43D 0.9500 . ?
C43D C44D 1.363(5) . ?
C44D H44D 0.9500 . ?
C44D C45D 1.382(4) . ?
C46D H46G 0.9900 . ?
C46D H46H 0.9900 . ?
C46D C64D 1.524(4) . ?
C51D C52D 1.370(4) . ?
C51D C56D 1.415(4) . ?
C52D H52D 0.9500 . ?
C52D C53D 1.416(4) . ?
C53D H53D 0.9500 . ?
C53D C54D 1.354(4) . ?
C54D H54D 0.9500 . ?
C54D C55D 1.408(4) . ?
C55D C56D 1.425(4) . ?
C55D C64D 1.421(4) . ?
C56D C61D 1.417(4) . ?
C61D H61D 0.9500 . ?
C61D C62D 1.367(4) . ?
C62D H62D 0.9500 . ?
C62D C63D 1.407(4) . ?
C63D H63D 0.9500 . ?
C63D C64D 1.367(4) . ?
N11E C12E 1.332(4) . ?
N11E C16E 1.341(4) . ?
C12E C13E 1.389(5) . ?
C12E C25E 1.459(5) . ?
C13E H13E 0.9500 . ?
C13E C14E 1.380(6) . ?
C14E H14E 0.9500 . ?
C14E C15E 1.372(6) . ?
C15E H15E 0.9500 . ?
C15E C16E 1.380(5) . ?
C16E H16E 0.9500 . ?
N21E N22E 1.365(4) . ?
N21E C25E 1.339(4) . ?
N22E C23E 1.342(4) . ?
N22E C26E 1.438(5) . ?
C23E H23E 0.9500 . ?
C23E C24E 1.369(6) . ?
C24E H24E 0.9500 . ?
C24E C25E 1.408(5) . ?
C26E H26I 0.9900 . ?
C26E H26J 0.9900 . ?
C26E C51E 1.523(5) . ?
N31E C32E 1.365(4) . ?
N31E C36E 1.309(4) . ?
C32E C33E 1.370(4) . ?
C32E C45E 1.446(5) . ?
C33E H33E 0.9500 . ?
C33E C34E 1.380(5) . ?
C34E H34E 0.9500 . ?
C34E C35E 1.396(5) . ?
C35E H35E 0.9500 . ?
C35E C36E 1.383(5) . ?
C36E H36E 0.9500 . ?
N41E N42E 1.357(4) . ?
N41E C45E 1.354(4) . ?
N42E C43E 1.343(4) . ?
N42E C46E 1.439(5) . ?
C43E H43E 0.9500 . ?
C43E C44E 1.370(5) . ?
C44E H44E 0.9500 . ?
C44E C45E 1.387(4) . ?
C46E H46I 0.9900 . ?
C46E H46J 0.9900 . ?
C46E C64E 1.520(5) . ?
C51E C52E 1.365(4) . ?
C51E C56E 1.410(4) . ?
C52E H52E 0.9500 . ?
C52E C53E 1.400(5) . ?
C53E H53E 0.9500 . ?
C53E C54E 1.372(5) . ?
C54E H54E 0.9500 . ?
C54E C55E 1.409(4) . ?
C55E C56E 1.426(4) . ?
C55E C64E 1.408(5) . ?
C56E C61E 1.417(4) . ?
C61E H61E 0.9500 . ?
C61E C62E 1.345(5) . ?
C62E H62E 0.9500 . ?
C62E C63E 1.412(5) . ?
C63E H63E 0.9500 . ?
C63E C64E 1.373(5) . ?
N11F C12F 1.336(4) . ?
N11F C16F 1.345(4) . ?
C12F C13F 1.377(5) . ?
C12F C25F 1.455(5) . ?
C13F H13F 0.9500 . ?
C13F C14F 1.374(5) . ?
C14F H14F 0.9500 . ?
C14F C15F 1.368(6) . ?
C15F H15F 0.9500 . ?
C15F C16F 1.385(5) . ?
C16F H16F 0.9500 . ?
N21F N22F 1.346(4) . ?
N21F C25F 1.349(4) . ?
N22F C23F 1.350(5) . ?
N22F C26F 1.434(5) . ?
C23F H23F 0.9500 . ?
C23F C24F 1.385(6) . ?
C24F H24F 0.9500 . ?
C24F C25F 1.368(5) . ?
C26F H26K 0.9900 . ?
C26F H26L 0.9900 . ?
C26F C51F 1.522(5) . ?
N31F C32F 1.342(4) . ?
N31F C36F 1.338(4) . ?
C32F C33F 1.396(4) . ?
C32F C45F 1.455(4) . ?
C33F H33F 0.9500 . ?
C33F C34F 1.390(4) . ?
C34F H34F 0.9500 . ?
C34F C35F 1.372(5) . ?
C35F H35F 0.9500 . ?
C35F C36F 1.382(4) . ?
C36F H36F 0.9500 . ?
N41F N42F 1.352(4) . ?
N41F C45F 1.333(4) . ?
N42F C43F 1.342(4) . ?
N42F C46F 1.458(4) . ?
C43F H43F 0.9500 . ?
C43F C44F 1.373(4) . ?
C44F H44F 0.9500 . ?
C44F C45F 1.386(4) . ?
C46F H46K 0.9900 . ?
C46F H46L 0.9900 . ?
C46F C64F 1.495(4) . ?
C51F C52F 1.369(5) . ?
C51F C56F 1.412(4) . ?
C52F H52F 0.9500 . ?
C52F C53F 1.416(5) . ?
C53F H53F 0.9500 . ?
C53F C54F 1.364(4) . ?
C54F H54F 0.9500 . ?
C54F C55F 1.410(4) . ?
C55F C56F 1.425(4) . ?
C55F C64F 1.425(4) . ?
C56F C61F 1.412(4) . ?
C61F H61F 0.9500 . ?
C61F C62F 1.374(5) . ?
C62F H62F 0.9500 . ?
C62F C63F 1.411(5) . ?
C63F H63F 0.9500 . ?
C63F C64F 1.379(4) . ?
B10 F11 1.390(4) . ?
B10 F12 1.392(4) . ?
B10 F13 1.369(4) . ?
B10 F14 1.384(4) . ?
B15 F16 1.290(6) . ?
B15 F17 1.446(7) . ?
B15 F18 1.406(7) . ?
B15 F19 1.315(6) . ?
B20 F21 1.442(8) . ?
B20 F22 1.283(8) . ?
B20 F23 1.287(6) . ?
B20 F24 1.382(8) . ?
B25 F26 1.389(5) . ?
B25 F27 1.398(5) . ?
B25 F28 1.344(6) . ?
B25 F29 1.366(5) . ?
B30 F31 1.374(5) . ?
B30 F32 1.359(6) . ?
B30 F33 1.374(6) . ?
B30 F34 1.391(5) . ?
B35 F36 1.354(5) . ?
B35 F37 1.461(6) . ?
B35 F38 1.349(5) . ?
B35 F39 1.371(6) . ?
B40 F41 1.415(11) . ?
B40 F42 1.383(10) . ?
B40 F43 1.375(11) . ?
B40 F44 1.369(10) . ?
B95 B95 0.710(19) 2_856 ?
B95 F96 1.420(11) . ?
B95 F96 1.278(13) 2_856 ?
B95 F97 1.389(10) . ?
B95 F98 1.353(8) . ?
S10G O11G 1.526(6) . ?
S10G C21G 1.661(10) . ?
S10G O31G 1.451(9) . ?
S10G O41G 1.390(10) . ?
O11G C12G 1.429(9) . ?
C12G C13G 1.394(10) . ?
C12G C17G 1.316(12) . ?
C13G H13G 0.9500 . ?
C13G C14G 1.375(11) . ?
C14G H14G 0.9500 . ?
C14G C15G 1.407(11) . ?
C15G C16G 1.425(11) . ?
C15G N18G 1.398(10) . ?
C16G H16G 0.9500 . ?
C16G C17G 1.421(13) . ?
C17G H17G 0.9500 . ?
N18G O19G 1.277(11) . ?
N18G O20G 1.255(11) . ?
C21G H21A 0.9800 . ?
C21G H21B 0.9800 . ?
C21G H21C 0.9800 . ?
O31G H31G 0.8400 . ?

loop_
_geom_angle_atom_site_label_1
_geom_angle_atom_site_label_2
_geom_angle_atom_site_label_3
_geom_angle
_geom_angle_site_symmetry_1
_geom_angle_site_symmetry_3
_geom_angle_publ_flag
N11A Co1 N21A 77.38(9) . . ?
N11A Co1 N31D 171.56(10) . . ?
N11A Co1 N41D 99.78(10) . . ?
N11A Co1 N11E 94.49(10) . . ?
N11A Co1 N21E 91.75(10) . . ?
N21A Co1 N11E 171.44(10) . . ?
N31D Co1 N21A 95.40(10) . . ?
N31D Co1 N41D 76.44(10) . . ?
N31D Co1 N11E 92.91(10) . . ?
N31D Co1 N21E 94.00(10) . . ?
N41D Co1 N21A 96.15(9) . . ?
N41D Co1 N11E 87.81(10) . . ?
N21E Co1 N21A 101.55(10) . . ?
N21E Co1 N41D 160.64(10) . . ?
N21E Co1 N11E 75.74(11) . . ?
N41A Co2 N31A 75.74(11) . . ?
N41A Co2 N21B 102.48(10) . . ?
N11B Co2 N31A 95.72(13) . . ?
N11B Co2 N41A 92.45(11) . . ?
N11B Co2 N21B 77.14(10) . . ?
N11B Co2 N11F 175.26(11) . . ?
N11B Co2 N21F 101.61(11) . . ?
N21B Co2 N31A 172.63(12) . . ?
N11F Co2 N31A 88.90(13) . . ?
N11F Co2 N41A 89.71(11) . . ?
N11F Co2 N21B 98.28(10) . . ?
N11F Co2 N21F 77.53(11) . . ?
N21F Co2 N31A 86.79(12) . . ?
N21F Co2 N41A 158.62(10) . . ?
N21F Co2 N21B 96.36(10) . . ?
N31B Co3 N41E 171.79(11) . 7_767 ?
N41B Co3 N31B 76.32(12) . . ?
N41B Co3 N11C 90.03(11) . . ?
N41B Co3 N21C 157.96(10) . . ?
N41B Co3 N31E 92.85(12) . 7_767 ?
N41B Co3 N41E 104.09(11) . 7_767 ?
N11C Co3 N31B 93.93(11) . . ?
N11C Co3 N41E 94.26(10) . 7_767 ?
N21C Co3 N31B 86.79(12) . . ?
N21C Co3 N11C 76.94(11) . . ?
N21C Co3 N41E 94.66(11) . 7_767 ?
N31E Co3 N31B 94.27(11) 7_767 . ?
N31E Co3 N11C 171.74(11) 7_767 . ?
N31E Co3 N21C 102.56(12) 7_767 . ?
N31E Co3 N41E 77.53(10) 7_767 7_767 ?
N31C Co4 N41F 168.87(9) . 7_767 ?
N41C Co4 N31C 75.50(10) . . ?
N41C Co4 N11D 168.86(11) . . ?
N41C Co4 N31F 89.90(9) . 7_767 ?
N41C Co4 N41F 102.15(10) . 7_767 ?
N11D Co4 N31C 93.44(11) . . ?
N11D Co4 N31F 91.98(10) . 7_767 ?
N11D Co4 N41F 88.95(11) . 7_767 ?
N21D Co4 N31C 89.25(10) . . ?
N21D Co4 N41C 101.56(10) . . ?
N21D Co4 N11D 76.59(10) . . ?
N21D Co4 N31F 168.50(10) . 7_767 ?
N21D Co4 N41F 101.88(10) . 7_767 ?
N31F Co4 N31C 92.79(10) 7_767 . ?
N31F Co4 N41F 76.25(9) 7_767 7_767 ?
C12A N11A Co1 115.4(2) . . ?
C16A N11A Co1 126.0(2) . . ?
C16A N11A C12A 118.6(3) . . ?
N11A C12A C13A 122.3(3) . . ?
N11A C12A C25A 116.3(3) . . ?
C13A C12A C25A 121.4(3) . . ?
C12A C13A H13A 120.9 . . ?
C14A C13A C12A 118.2(3) . . ?
C14A C13A H13A 120.9 . . ?
C13A C14A H14A 120.1 . . ?
C13A C14A C15A 119.8(3) . . ?
C15A C14A H14A 120.1 . . ?
C14A C15A H15A 120.3 . . ?
C16A C15A C14A 119.5(3) . . ?
C16A C15A H15A 120.3 . . ?
N11A C16A C15A 121.6(3) . . ?
N11A C16A H16A 119.2 . . ?
C15A C16A H16A 119.2 . . ?
N22A N21A Co1 143.2(2) . . ?
C25A N21A Co1 112.17(19) . . ?
C25A N21A N22A 104.6(2) . . ?
N21A N22A C26A 123.3(2) . . ?
C23A N22A N21A 111.3(3) . . ?
C23A N22A C26A 124.5(3) . . ?
N22A C23A H23A 126.3 . . ?
N22A C23A C24A 107.5(3) . . ?
C24A C23A H23A 126.3 . . ?
C23A C24A H24A 127.7 . . ?
C25A C24A C23A 104.6(3) . . ?
C25A C24A H24A 127.7 . . ?
N21A C25A C12A 118.3(3) . . ?
N21A C25A C24A 112.0(3) . . ?
C24A C25A C12A 129.7(3) . . ?
N22A C26A H26A 109.3 . . ?
N22A C26A H26B 109.3 . . ?
N22A C26A C51A 111.4(3) . . ?
H26A C26A H26B 108.0 . . ?
C51A C26A H26A 109.3 . . ?
C51A C26A H26B 109.3 . . ?
C32A N31A Co2 115.4(3) . . ?
C36A N31A Co2 126.6(3) . . ?
C36A N31A C32A 117.7(3) . . ?
N31A C32A C33A 122.2(4) . . ?
N31A C32A C45A 115.5(3) . . ?
C33A C32A C45A 122.1(4) . . ?
C32A C33A H33A 120.4 . . ?
C34A C33A C32A 119.3(5) . . ?
C34A C33A H33A 120.4 . . ?
C33A C34A H34A 120.3 . . ?
C33A C34A C35A 119.3(5) . . ?
C35A C34A H34A 120.3 . . ?
C34A C35A H35A 120.4 . . ?
C34A C35A C36A 119.1(5) . . ?
C36A C35A H35A 120.4 . . ?
N31A C36A C35A 122.0(5) . . ?
N31A C36A H36A 119.0 . . ?
C35A C36A H36A 119.0 . . ?
N42A N41A Co2 140.1(2) . . ?
C45A N41A Co2 114.6(2) . . ?
C45A N41A N42A 104.4(3) . . ?
N41A N42A C46A 119.9(3) . . ?
C43A N42A N41A 111.8(3) . . ?
C43A N42A C46A 128.2(3) . . ?
N42A C43A H43A 126.0 . . ?
N42A C43A C44A 108.0(3) . . ?
C44A C43A H43A 126.0 . . ?
C43A C44A H44A 127.5 . . ?
C43A C44A C45A 105.0(3) . . ?
C45A C44A H44A 127.5 . . ?
N41A C45A C32A 118.3(3) . . ?
N41A C45A C44A 110.8(3) . . ?
C44A C45A C32A 130.8(3) . . ?
N42A C46A H46A 108.7 . . ?
N42A C46A H46B 108.7 . . ?
N42A C46A C64A 114.0(3) . . ?
H46A C46A H46B 107.6 . . ?
C64A C46A H46A 108.7 . . ?
C64A C46A H46B 108.7 . . ?
C52A C51A C26A 122.1(3) . . ?
C52A C51A C56A 119.5(3) . . ?
C56A C51A C26A 118.4(3) . . ?
C51A C52A H52A 119.1 . . ?
C51A C52A C53A 121.8(3) . . ?
C53A C52A H52A 119.1 . . ?
C52A C53A H53A 120.2 . . ?
C54A C53A C52A 119.7(3) . . ?
C54A C53A H53A 120.2 . . ?
C53A C54A H54A 119.7 . . ?
C53A C54A C55A 120.6(3) . . ?
C55A C54A H54A 119.7 . . ?
C54A C55A C56A 119.7(3) . . ?
C54A C55A C64A 120.9(3) . . ?
C56A C55A C64A 119.4(3) . . ?
C55A C56A C51A 118.6(3) . . ?
C55A C56A C61A 118.6(3) . . ?
C61A C56A C51A 122.7(3) . . ?
C56A C61A H61A 119.4 . . ?
C62A C61A C56A 121.2(3) . . ?
C62A C61A H61A 119.4 . . ?
C61A C62A H62A 120.0 . . ?
C61A C62A C63A 119.9(3) . . ?
C63A C62A H62A 120.0 . . ?
C62A C63A H63A 119.2 . . ?
C64A C63A C62A 121.6(3) . . ?
C64A C63A H63A 119.2 . . ?
C55A C64A C46A 117.0(3) . . ?
C63A C64A C46A 123.9(3) . . ?
C63A C64A C55A 119.1(3) . . ?
C12B N11B Co2 115.5(2) . . ?
C16B N11B Co2 126.8(3) . . ?
C16B N11B C12B 117.7(3) . . ?
N11B C12B C13B 121.9(3) . . ?
N11B C12B C25B 116.1(3) . . ?
C13B C12B C25B 121.9(3) . . ?
C12B C13B H13B 120.7 . . ?
C14B C13B C12B 118.5(4) . . ?
C14B C13B H13B 120.7 . . ?
C13B C14B H14B 120.3 . . ?
C15B C14B C13B 119.4(4) . . ?
C15B C14B H14B 120.3 . . ?
C14B C15B H15B 120.5 . . ?
C16B C15B C14B 119.0(4) . . ?
C16B C15B H15B 120.5 . . ?
N11B C16B C15B 123.3(4) . . ?
N11B C16B H16B 118.3 . . ?
C15B C16B H16B 118.3 . . ?
N22B N21B Co2 142.28(19) . . ?
C25B N21B Co2 112.6(2) . . ?
C25B N21B N22B 104.9(2) . . ?
N21B N22B C26B 122.4(2) . . ?
C23B N22B N21B 110.9(3) . . ?
C23B N22B C26B 126.5(3) . . ?
N22B C23B H23B 125.9 . . ?
N22B C23B C24B 108.3(3) . . ?
C24B C23B H23B 125.9 . . ?
C23B C24B H24B 127.3 . . ?
C23B C24B C25B 105.4(3) . . ?
C25B C24B H24B 127.3 . . ?
N21B C25B C12B 118.1(3) . . ?
N21B C25B C24B 110.5(3) . . ?
C24B C25B C12B 131.3(3) . . ?
N22B C26B H26C 109.0 . . ?
N22B C26B H26D 109.0 . . ?
N22B C26B C51B 112.7(3) . . ?
H26C C26B H26D 107.8 . . ?
C51B C26B H26C 109.0 . . ?
C51B C26B H26D 109.0 . . ?
C32B N31B Co3 114.3(2) . . ?
C32B N31B C36B 118.4(3) . . ?
C36B N31B Co3 127.3(3) . . ?
N31B C32B C33B 121.9(4) . . ?
N31B C32B C45B 115.8(3) . . ?
C33B C32B C45B 122.2(4) . . ?
C32B C33B H33B 120.7 . . ?
C34B C33B C32B 118.5(5) . . ?
C34B C33B H33B 120.7 . . ?
C33B C34B H34B 119.9 . . ?
C33B C34B C35B 120.2(4) . . ?
C35B C34B H34B 119.9 . . ?
C34B C35B H35B 121.3 . . ?
C36B C35B C34B 117.4(4) . . ?
C36B C35B H35B 121.3 . . ?
N31B C36B C35B 123.5(4) . . ?
N31B C36B H36B 118.3 . . ?
C35B C36B H36B 118.3 . . ?
N42B N41B Co3 138.3(2) . . ?
C45B N41B Co3 114.9(2) . . ?
C45B N41B N42B 105.1(3) . . ?
N41B N42B C46B 119.8(3) . . ?
C43B N42B N41B 111.1(3) . . ?
C43B N42B C46B 128.7(3) . . ?
N42B C43B H43B 126.0 . . ?
N42B C43B C44B 108.1(4) . . ?
C44B C43B H43B 126.0 . . ?
C43B C44B H44B 127.5 . . ?
C43B C44B C45B 105.1(4) . . ?
C45B C44B H44B 127.5 . . ?
N41B C45B C32B 117.4(4) . . ?
N41B C45B C44B 110.7(4) . . ?
C44B C45B C32B 131.9(3) . . ?
N42B C46B H46C 108.9 . . ?
N42B C46B H46D 108.9 . . ?
N42B C46B C64B 113.5(3) . . ?
H46C C46B H46D 107.7 . . ?
C64B C46B H46C 108.9 . . ?
C64B C46B H46D 108.9 . . ?
C52B C51B C26B 121.1(3) . . ?
C52B C51B C56B 119.5(3) . . ?
C56B C51B C26B 119.4(3) . . ?
C51B C52B H52B 119.6 . . ?
C51B C52B C53B 120.8(3) . . ?
C53B C52B H52B 119.6 . . ?
C52B C53B H53B 119.6 . . ?
C54B C53B C52B 120.9(3) . . ?
C54B C53B H53B 119.6 . . ?
C53B C54B H54B 119.9 . . ?
C53B C54B C55B 120.1(3) . . ?
C55B C54B H54B 119.9 . . ?
C54B C55B C64B 121.2(3) . . ?
C56B C55B C54B 119.3(3) . . ?
C56B C55B C64B 119.5(3) . . ?
C55B C56B C51B 119.0(3) . . ?
C61B C56B C51B 122.4(3) . . ?
C61B C56B C55B 118.6(3) . . ?
C56B C61B H61B 119.5 . . ?
C62B C61B C56B 121.1(3) . . ?
C62B C61B H61B 119.5 . . ?
C61B C62B H62B 119.9 . . ?
C61B C62B C63B 120.2(3) . . ?
C63B C62B H62B 119.9 . . ?
C62B C63B H63B 119.4 . . ?
C64B C63B C62B 121.3(3) . . ?
C64B C63B H63B 119.4 . . ?
C55B C64B C46B 118.7(3) . . ?
C63B C64B C46B 121.9(3) . . ?
C63B C64B C55B 119.3(3) . . ?
C12C N11C Co3 115.0(2) . . ?
C16C N11C Co3 126.1(2) . . ?
C16C N11C C12C 118.7(3) . . ?
N11C C12C C13C 121.2(3) . . ?
N11C C12C C25C 115.8(3) . . ?
C13C C12C C25C 123.0(3) . . ?
C12C C13C H13C 120.4 . . ?
C14C C13C C12C 119.2(3) . . ?
C14C C13C H13C 120.4 . . ?
C13C C14C H14C 120.0 . . ?
C15C C14C C13C 120.0(3) . . ?
C15C C14C H14C 120.0 . . ?
C14C C15C H15C 120.8 . . ?
C14C C15C C16C 118.4(3) . . ?
C16C C15C H15C 120.8 . . ?
N11C C16C C15C 122.3(3) . . ?
N11C C16C H16C 118.8 . . ?
C15C C16C H16C 118.8 . . ?
N22C N21C Co3 139.6(3) . . ?
C25C N21C Co3 114.2(2) . . ?
C25C N21C N22C 105.2(3) . . ?
N21C N22C C26C 121.2(3) . . ?
C23C N22C N21C 111.2(3) . . ?
C23C N22C C26C 127.1(4) . . ?
N22C C23C H23C 126.1 . . ?
N22C C23C C24C 107.8(4) . . ?
C24C C23C H23C 126.1 . . ?
C23C C24C H24C 127.8 . . ?
C23C C24C C25C 104.3(4) . . ?
C25C C24C H24C 127.8 . . ?
N21C C25C C12C 117.5(3) . . ?
N21C C25C C24C 111.4(3) . . ?
C24C C25C C12C 130.7(3) . . ?
N22C C26C H26E 108.9 . . ?
N22C C26C H26F 108.9 . . ?
N22C C26C C51C 113.3(3) . . ?
H26E C26C H26F 107.7 . . ?
C51C C26C H26E 108.9 . . ?
C51C C26C H26F 108.9 . . ?
C32C N31C Co4 115.8(2) . . ?
C36C N31C Co4 125.7(2) . . ?
C36C N31C C32C 118.5(3) . . ?
N31C C32C C33C 122.2(3) . . ?
N31C C32C C45C 114.7(3) . . ?
C33C C32C C45C 123.0(3) . . ?
C32C C33C H33C 120.9 . . ?
C34C C33C C32C 118.2(3) . . ?
C34C C33C H33C 120.9 . . ?
C33C C34C H34C 120.1 . . ?
C33C C34C C35C 119.8(4) . . ?
C35C C34C H34C 120.1 . . ?
C34C C35C H35C 120.5 . . ?
C36C C35C C34C 119.0(3) . . ?
C36C C35C H35C 120.5 . . ?
N31C C36C C35C 122.3(3) . . ?
N31C C36C H36C 118.9 . . ?
C35C C36C H36C 118.9 . . ?
N42C N41C Co4 139.4(2) . . ?
C45C N41C Co4 115.41(19) . . ?
C45C N41C N42C 104.6(2) . . ?
N41C N42C C43C 111.2(3) . . ?
N41C N42C C46C 121.0(2) . . ?
C43C N42C C46C 127.8(3) . . ?
N42C C43C H43C 126.3 . . ?
N42C C43C C44C 107.4(3) . . ?
C44C C43C H43C 126.3 . . ?
C43C C44C H44C 127.5 . . ?
C43C C44C C45C 105.0(3) . . ?
C45C C44C H44C 127.5 . . ?
N41C C45C C32C 117.3(3) . . ?
N41C C45C C44C 111.8(3) . . ?
C44C C45C C32C 130.7(3) . . ?
N42C C46C H46E 109.1 . . ?
N42C C46C H46F 109.1 . . ?
N42C C46C C64C 112.7(2) . . ?
H46E C46C H46F 107.8 . . ?
C64C C46C H46E 109.1 . . ?
C64C C46C H46F 109.1 . . ?
C52C C51C C26C 120.5(3) . . ?
C52C C51C C56C 120.9(3) . . ?
C56C C51C C26C 118.6(3) . . ?
C51C C52C H52C 119.6 . . ?
C51C C52C C53C 120.9(3) . . ?
C53C C52C H52C 119.6 . . ?
C52C C53C H53C 120.0 . . ?
C54C C53C C52C 120.0(3) . . ?
C54C C53C H53C 120.0 . . ?
C53C C54C H54C 119.7 . . ?
C53C C54C C55C 120.6(3) . . ?
C55C C54C H54C 119.7 . . ?
C54C C55C C56C 119.3(3) . . ?
C64C C55C C54C 121.4(3) . . ?
C64C C55C C56C 119.3(3) . . ?
C51C C56C C55C 118.3(3) . . ?
C61C C56C C51C 123.5(3) . . ?
C61C C56C C55C 118.2(3) . . ?
C56C C61C H61C 119.3 . . ?
C62C C61C C56C 121.5(3) . . ?
C62C C61C H61C 119.3 . . ?
C61C C62C H62C 119.4 . . ?
C61C C62C C63C 121.1(3) . . ?
C63C C62C H62C 119.4 . . ?
C62C C63C H63C 119.9 . . ?
C64C C63C C62C 120.3(3) . . ?
C64C C63C H63C 119.9 . . ?
C55C C64C C46C 117.4(3) . . ?
C63C C64C C46C 123.0(3) . . ?
C63C C64C C55C 119.6(3) . . ?
C12D N11D Co4 114.9(2) . . ?
C16D N11D Co4 127.2(2) . . ?
C16D N11D C12D 117.9(3) . . ?
N11D C12D C13D 121.1(3) . . ?
N11D C12D C25D 115.2(3) . . ?
C13D C12D C25D 123.6(3) . . ?
C12D C13D H13D 120.1 . . ?
C14D C13D C12D 119.9(4) . . ?
C14D C13D H13D 120.1 . . ?
C13D C14D H14D 120.6 . . ?
C15D C14D C13D 118.8(4) . . ?
C15D C14D H14D 120.6 . . ?
C14D C15D H15D 120.4 . . ?
C14D C15D C16D 119.3(4) . . ?
C16D C15D H15D 120.4 . . ?
N11D C16D C15D 122.8(4) . . ?
N11D C16D H16D 118.6 . . ?
C15D C16D H16D 118.6 . . ?
N22D N21D Co4 140.8(2) . . ?
C25D N21D Co4 113.4(2) . . ?
C25D N21D N22D 104.9(2) . . ?
N21D N22D C26D 121.3(2) . . ?
C23D N22D N21D 111.6(3) . . ?
C23D N22D C26D 126.9(3) . . ?
N22D C23D H23D 126.1 . . ?
N22D C23D C24D 107.8(3) . . ?
C24D C23D H23D 126.1 . . ?
C23D C24D H24D 127.6 . . ?
C23D C24D C25D 104.7(3) . . ?
C25D C24D H24D 127.6 . . ?
N21D C25D C12D 118.7(3) . . ?
N21D C25D C24D 111.0(3) . . ?
C24D C25D C12D 130.3(3) . . ?
N22D C26D H26G 108.9 . . ?
N22D C26D H26H 108.9 . . ?
N22D C26D C51D 113.2(3) . . ?
H26G C26D H26H 107.8 . . ?
C51D C26D H26G 108.9 . . ?
C51D C26D H26H 108.9 . . ?
C32D N31D Co1 116.4(2) . . ?
C36D N31D Co1 125.0(2) . . ?
C36D N31D C32D 118.4(3) . . ?
N31D C32D C33D 122.6(3) . . ?
N31D C32D C45D 114.4(3) . . ?
C33D C32D C45D 122.9(3) . . ?
C32D C33D H33D 120.7 . . ?
C32D C33D C34D 118.6(3) . . ?
C34D C33D H33D 120.7 . . ?
C33D C34D H34D 120.3 . . ?
C35D C34D C33D 119.4(3) . . ?
C35D C34D H34D 120.3 . . ?
C34D C35D H35D 120.7 . . ?
C34D C35D C36D 118.7(3) . . ?
C36D C35D H35D 120.7 . . ?
N31D C36D C35D 122.2(3) . . ?
N31D C36D H36D 118.9 . . ?
C35D C36D H36D 118.9 . . ?
N42D N41D Co1 139.2(2) . . ?
C45D N41D Co1 114.1(2) . . ?
C45D N41D N42D 105.2(2) . . ?
N41D N42D C46D 122.1(3) . . ?
C43D N42D N41D 110.4(3) . . ?
C43D N42D C46D 127.3(3) . . ?
N42D C43D H43D 126.0 . . ?
N42D C43D C44D 107.9(3) . . ?
C44D C43D H43D 126.0 . . ?
C43D C44D H44D 127.5 . . ?
C43D C44D C45D 105.0(3) . . ?
C45D C44D H44D 127.5 . . ?
N41D C45D C32D 118.2(3) . . ?
N41D C45D C44D 111.5(3) . . ?
C44D C45D C32D 130.3(3) . . ?
N42D C46D H46G 108.8 . . ?
N42D C46D H46H 108.8 . . ?
N42D C46D C64D 113.6(3) . . ?
H46G C46D H46H 107.7 . . ?
C64D C46D H46G 108.8 . . ?
C64D C46D H46H 108.8 . . ?
C52D C51D C26D 121.8(3) . . ?
C52D C51D C56D 120.0(3) . . ?
C56D C51D C26D 118.2(3) . . ?
C51D C52D H52D 119.7 . . ?
C51D C52D C53D 120.6(3) . . ?
C53D C52D H52D 119.7 . . ?
C52D C53D H53D 120.0 . . ?
C54D C53D C52D 120.0(3) . . ?
C54D C53D H53D 120.0 . . ?
C53D C54D H54D 119.2 . . ?
C53D C54D C55D 121.5(3) . . ?
C55D C54D H54D 119.2 . . ?
C54D C55D C56D 118.5(3) . . ?
C54D C55D C64D 122.9(3) . . ?
C64D C55D C56D 118.6(3) . . ?
C51D C56D C55D 119.3(3) . . ?
C51D C56D C61D 122.0(3) . . ?
C61D C56D C55D 118.7(3) . . ?
C56D C61D H61D 119.3 . . ?
C62D C61D C56D 121.3(3) . . ?
C62D C61D H61D 119.3 . . ?
C61D C62D H62D 120.1 . . ?
C61D C62D C63D 119.8(3) . . ?
C63D C62D H62D 120.1 . . ?
C62D C63D H63D 119.6 . . ?
C64D C63D C62D 120.8(3) . . ?
C64D C63D H63D 119.6 . . ?
C55D C64D C46D 118.9(3) . . ?
C63D C64D C46D 120.3(3) . . ?
C63D C64D C55D 120.7(3) . . ?
C12E N11E Co1 115.9(2) . . ?
C12E N11E C16E 117.2(3) . . ?
C16E N11E Co1 126.9(2) . . ?
N11E C12E C13E 122.8(4) . . ?
N11E C12E C25E 114.7(3) . . ?
C13E C12E C25E 122.5(3) . . ?
C12E C13E H13E 120.6 . . ?
C14E C13E C12E 118.8(4) . . ?
C14E C13E H13E 120.6 . . ?
C13E C14E H14E 120.5 . . ?
C15E C14E C13E 119.0(3) . . ?
C15E C14E H14E 120.5 . . ?
C14E C15E H15E 120.7 . . ?
C14E C15E C16E 118.5(4) . . ?
C16E C15E H15E 120.7 . . ?
N11E C16E C15E 123.6(4) . . ?
N11E C16E H16E 118.2 . . ?
C15E C16E H16E 118.2 . . ?
N22E N21E Co1 139.7(2) . . ?
C25E N21E Co1 115.1(2) . . ?
C25E N21E N22E 105.2(3) . . ?
N21E N22E C26E 120.7(3) . . ?
C23E N22E N21E 111.2(3) . . ?
C23E N22E C26E 127.5(3) . . ?
N22E C23E H23E 126.0 . . ?
N22E C23E C24E 108.0(3) . . ?
C24E C23E H23E 126.0 . . ?
C23E C24E H24E 127.5 . . ?
C23E C24E C25E 105.0(3) . . ?
C25E C24E H24E 127.5 . . ?
N21E C25E C12E 118.6(3) . . ?
N21E C25E C24E 110.6(3) . . ?
C24E C25E C12E 130.7(3) . . ?
N22E C26E H26I 109.0 . . ?
N22E C26E H26J 109.0 . . ?
N22E C26E C51E 112.9(3) . . ?
H26I C26E H26J 107.8 . . ?
C51E C26E H26I 109.0 . . ?
C51E C26E H26J 109.0 . . ?
C32E N31E Co3 114.8(2) . 7_767 ?
C36E N31E Co3 126.4(2) . 7_767 ?
C36E N31E C32E 118.6(3) . . ?
N31E C32E C33E 122.0(3) . . ?
N31E C32E C45E 116.2(3) . . ?
C33E C32E C45E 121.7(3) . . ?
C32E C33E H33E 120.3 . . ?
C32E C33E C34E 119.5(3) . . ?
C34E C33E H33E 120.3 . . ?
C33E C34E H34E 121.0 . . ?
C33E C34E C35E 118.0(3) . . ?
C35E C34E H34E 121.0 . . ?
C34E C35E H35E 120.4 . . ?
C36E C35E C34E 119.2(4) . . ?
C36E C35E H35E 120.4 . . ?
N31E C36E C35E 122.7(4) . . ?
N31E C36E H36E 118.7 . . ?
C35E C36E H36E 118.7 . . ?
N42E N41E Co3 144.0(2) . 7_767 ?
C45E N41E Co3 111.4(2) . 7_767 ?
C45E N41E N42E 104.4(2) . . ?
N41E N42E C46E 123.5(3) . . ?
C43E N42E N41E 111.5(3) . . ?
C43E N42E C46E 124.7(3) . . ?
N42E C43E H43E 126.0 . . ?
N42E C43E C44E 107.9(3) . . ?
C44E C43E H43E 126.0 . . ?
C43E C44E H44E 127.5 . . ?
C43E C44E C45E 104.9(3) . . ?
C45E C44E H44E 127.5 . . ?
N41E C45E C32E 119.5(3) . . ?
N41E C45E C44E 111.2(3) . . ?
C44E C45E C32E 129.2(3) . . ?
N42E C46E H46I 109.0 . . ?
N42E C46E H46J 109.0 . . ?
N42E C46E C64E 113.0(3) . . ?
H46I C46E H46J 107.8 . . ?
C64E C46E H46I 109.0 . . ?
C64E C46E H46J 109.0 . . ?
C52E C51E C26E 121.0(3) . . ?
C52E C51E C56E 120.3(3) . . ?
C56E C51E C26E 118.7(3) . . ?
C51E C52E H52E 119.7 . . ?
C51E C52E C53E 120.5(3) . . ?
C53E C52E H52E 119.7 . . ?
C52E C53E H53E 119.5 . . ?
C54E C53E C52E 121.0(3) . . ?
C54E C53E H53E 119.5 . . ?
C53E C54E H54E 120.1 . . ?
C53E C54E C55E 119.8(3) . . ?
C55E C54E H54E 120.1 . . ?
C54E C55E C56E 119.2(3) . . ?
C64E C55E C54E 121.4(3) . . ?
C64E C55E C56E 119.4(3) . . ?
C51E C56E C55E 119.1(3) . . ?
C51E C56E C61E 122.6(3) . . ?
C61E C56E C55E 118.2(3) . . ?
C56E C61E H61E 119.2 . . ?
C62E C61E C56E 121.5(3) . . ?
C62E C61E H61E 119.2 . . ?
C61E C62E H62E 119.9 . . ?
C61E C62E C63E 120.2(3) . . ?
C63E C62E H62E 119.9 . . ?
C62E C63E H63E 119.8 . . ?
C64E C63E C62E 120.5(3) . . ?
C64E C63E H63E 119.8 . . ?
C55E C64E C46E 119.9(3) . . ?
C63E C64E C46E 119.9(3) . . ?
C63E C64E C55E 120.1(3) . . ?
C12F N11F Co2 115.2(2) . . ?
C12F N11F C16F 118.0(3) . . ?
C16F N11F Co2 126.8(3) . . ?
N11F C12F C13F 121.7(3) . . ?
N11F C12F C25F 116.0(3) . . ?
C13F C12F C25F 122.3(4) . . ?
C12F C13F H13F 120.1 . . ?
C14F C13F C12F 119.8(4) . . ?
C14F C13F H13F 120.1 . . ?
C13F C14F H14F 120.2 . . ?
C15F C14F C13F 119.6(4) . . ?
C15F C14F H14F 120.2 . . ?
C14F C15F H15F 121.2 . . ?
C14F C15F C16F 117.7(4) . . ?
C16F C15F H15F 121.2 . . ?
N11F C16F C15F 123.3(4) . . ?
N11F C16F H16F 118.4 . . ?
C15F C16F H16F 118.4 . . ?
N22F N21F Co2 139.3(2) . . ?
N22F N21F C25F 106.1(3) . . ?
C25F N21F Co2 113.5(2) . . ?
N21F N22F C23F 110.5(3) . . ?
N21F N22F C26F 122.2(3) . . ?
C23F N22F C26F 127.2(3) . . ?
N22F C23F H23F 126.4 . . ?
N22F C23F C24F 107.1(3) . . ?
C24F C23F H23F 126.4 . . ?
C23F C24F H24F 127.1 . . ?
C25F C24F C23F 105.7(4) . . ?
C25F C24F H24F 127.1 . . ?
N21F C25F C12F 117.7(3) . . ?
N21F C25F C24F 110.4(3) . . ?
C24F C25F C12F 131.7(3) . . ?
N22F C26F H26K 109.0 . . ?
N22F C26F H26L 109.0 . . ?
N22F C26F C51F 112.9(3) . . ?
H26K C26F H26L 107.8 . . ?
C51F C26F H26K 109.0 . . ?
C51F C26F H26L 109.0 . . ?
C32F N31F Co4 114.85(19) . 7_767 ?
C36F N31F Co4 126.2(2) . 7_767 ?
C36F N31F C32F 118.6(3) . . ?
N31F C32F C33F 122.5(3) . . ?
N31F C32F C45F 116.2(2) . . ?
C33F C32F C45F 121.3(3) . . ?
C32F C33F H33F 121.0 . . ?
C34F C33F C32F 118.0(3) . . ?
C34F C33F H33F 121.0 . . ?
C33F C34F H34F 120.5 . . ?
C35F C34F C33F 119.0(3) . . ?
C35F C34F H34F 120.5 . . ?
C34F C35F H35F 120.1 . . ?
C34F C35F C36F 119.8(3) . . ?
C36F C35F H35F 120.1 . . ?
N31F C36F C35F 122.0(3) . . ?
N31F C36F H36F 119.0 . . ?
C35F C36F H36F 119.0 . . ?
N42F N41F Co4 140.78(19) . 7_767 ?
C45F N41F Co4 113.5(2) . 7_767 ?
C45F N41F N42F 105.1(2) . . ?
N41F N42F C46F 121.4(3) . . ?
C43F N42F N41F 111.1(2) . . ?
C43F N42F C46F 127.5(3) . . ?
N42F C43F H43F 126.1 . . ?
N42F C43F C44F 107.8(3) . . ?
C44F C43F H43F 126.1 . . ?
C43F C44F H44F 127.7 . . ?
C43F C44F C45F 104.5(3) . . ?
C45F C44F H44F 127.7 . . ?
N41F C45F C32F 118.4(3) . . ?
N41F C45F C44F 111.5(3) . . ?
C44F C45F C32F 130.0(3) . . ?
N42F C46F H46K 108.8 . . ?
N42F C46F H46L 108.8 . . ?
N42F C46F C64F 113.7(3) . . ?
H46K C46F H46L 107.7 . . ?
C64F C46F H46K 108.8 . . ?
C64F C46F H46L 108.8 . . ?
C52F C51F C26F 120.1(3) . . ?
C52F C51F C56F 120.6(3) . . ?
C56F C51F C26F 119.1(3) . . ?
C51F C52F H52F 119.6 . . ?
C51F C52F C53F 120.8(3) . . ?
C53F C52F H52F 119.6 . . ?
C52F C53F H53F 120.2 . . ?
C54F C53F C52F 119.6(3) . . ?
C54F C53F H53F 120.2 . . ?
C53F C54F H54F 119.5 . . ?
C53F C54F C55F 121.0(3) . . ?
C55F C54F H54F 119.5 . . ?
C54F C55F C56F 119.4(3) . . ?
C54F C55F C64F 121.3(3) . . ?
C56F C55F C64F 119.2(3) . . ?
C51F C56F C55F 118.5(3) . . ?
C51F C56F C61F 122.3(3) . . ?
C61F C56F C55F 119.2(3) . . ?
C56F C61F H61F 119.8 . . ?
C62F C61F C56F 120.4(3) . . ?
C62F C61F H61F 119.8 . . ?
C61F C62F H62F 119.7 . . ?
C61F C62F C63F 120.7(3) . . ?
C63F C62F H62F 119.7 . . ?
C62F C63F H63F 119.8 . . ?
C64F C63F C62F 120.4(3) . . ?
C64F C63F H63F 119.8 . . ?
C55F C64F C46F 118.0(3) . . ?
C63F C64F C46F 122.1(3) . . ?
C63F C64F C55F 119.9(3) . . ?
F11 B10 F12 108.6(3) . . ?
F13 B10 F11 110.4(3) . . ?
F13 B10 F12 109.3(3) . . ?
F13 B10 F14 109.6(3) . . ?
F14 B10 F11 109.7(3) . . ?
F14 B10 F12 109.3(3) . . ?
F16 B15 F17 108.7(4) . . ?
F16 B15 F18 110.7(6) . . ?
F16 B15 F19 112.9(5) . . ?
F18 B15 F17 99.8(5) . . ?
F19 B15 F17 104.3(5) . . ?
F19 B15 F18 119.1(6) . . ?
F22 B20 F21 112.9(5) . . ?
F22 B20 F23 122.1(8) . . ?
F22 B20 F24 105.1(5) . . ?
F23 B20 F21 101.8(5) . . ?
F23 B20 F24 110.5(5) . . ?
F24 B20 F21 103.0(7) . . ?
F26 B25 F27 107.1(3) . . ?
F28 B25 F26 110.2(4) . . ?
F28 B25 F27 109.2(4) . . ?
F28 B25 F29 111.8(4) . . ?
F29 B25 F26 111.4(4) . . ?
F29 B25 F27 107.1(4) . . ?
F31 B30 F34 108.7(4) . . ?
F32 B30 F31 108.4(4) . . ?
F32 B30 F33 109.5(4) . . ?
F32 B30 F34 110.6(4) . . ?
F33 B30 F31 111.4(4) . . ?
F33 B30 F34 108.3(4) . . ?
F36 B35 F37 111.8(5) . . ?
F36 B35 F39 116.3(6) . . ?
F38 B35 F36 108.8(4) . . ?
F38 B35 F37 107.1(5) . . ?
F38 B35 F39 109.7(4) . . ?
F39 B35 F37 102.7(3) . . ?
F42 B40 F41 105.3(11) . . ?
F43 B40 F41 122.2(10) . . ?
F43 B40 F42 100.7(8) . . ?
F44 B40 F41 104.8(10) . . ?
F44 B40 F42 107.5(8) . . ?
F44 B40 F43 115.1(9) . . ?
B95 B95 F96 86.2(19) 2_856 2_856 ?
B95 B95 F96 63.9(17) 2_856 . ?
B95 B95 F97 166(2) 2_856 . ?
B95 B95 F98 74.8(4) 2_856 . ?
F96 B95 F96 111.4(6) 2_856 . ?
F96 B95 F97 107.7(8) 2_856 . ?
F96 B95 F98 119.5(9) 2_856 . ?
F97 B95 F96 110.3(8) . . ?
F98 B95 F96 110.0(8) . . ?
F98 B95 F97 96.7(7) . . ?
B95 F96 B95 29.9(8) 2_856 . ?
B95 F98 B95 30.4(8) . 2_856 ?
O11G S10G C21G 100.3(4) . . ?
O31G S10G O11G 105.5(4) . . ?
O31G S10G C21G 103.9(6) . . ?
O41G S10G O11G 107.6(5) . . ?
O41G S10G C21G 114.0(5) . . ?
O41G S10G O31G 122.8(7) . . ?
C12G O11G S10G 118.5(5) . . ?
C13G C12G O11G 114.9(8) . . ?
C17G C12G O11G 120.1(7) . . ?
C17G C12G C13G 124.9(8) . . ?
C12G C13G H13G 121.0 . . ?
C14G C13G C12G 117.9(8) . . ?
C14G C13G H13G 121.0 . . ?
C13G C14G H14G 120.4 . . ?
C13G C14G C15G 119.2(7) . . ?
C15G C14G H14G 120.4 . . ?
C14G C15G C16G 121.5(8) . . ?
N18G C15G C14G 120.2(8) . . ?
N18G C15G C16G 118.3(8) . . ?
C15G C16G H16G 121.7 . . ?
C17G C16G C15G 116.6(9) . . ?
C17G C16G H16G 121.7 . . ?
C12G C17G C16G 119.7(8) . . ?
C12G C17G H17G 120.1 . . ?
C16G C17G H17G 120.1 . . ?
O19G N18G C15G 114.8(9) . . ?
O20G N18G C15G 118.7(9) . . ?
O20G N18G O19G 126.4(8) . . ?
S10G C21G H21A 109.5 . . ?
S10G C21G H21B 109.5 . . ?
S10G C21G H21C 109.5 . . ?
H21A C21G H21B 109.5 . . ?
H21A C21G H21C 109.5 . . ?
H21B C21G H21C 109.5 . . ?
S10G O31G H31G 109.5 . . ?

loop_
_geom_torsion_atom_site_label_1
_geom_torsion_atom_site_label_2
_geom_torsion_atom_site_label_3
_geom_torsion_atom_site_label_4
_geom_torsion
_geom_torsion_site_symmetry_1
_geom_torsion_site_symmetry_2
_geom_torsion_site_symmetry_3
_geom_torsion_site_symmetry_4
_geom_torsion_publ_flag
Co1 N11A C12A C13A 176.6(2) . . . . ?
Co1 N11A C12A C25A -4.6(3) . . . . ?
Co1 N11A C16A C15A -177.2(3) . . . . ?
Co1 N21A N22A C23A 176.0(3) . . . . ?
Co1 N21A N22A C26A 6.7(5) . . . . ?
Co1 N21A C25A C12A 5.4(3) . . . . ?
Co1 N21A C25A C24A -177.8(2) . . . . ?
Co1 N31D C32D C33D 175.2(2) . . . . ?
Co1 N31D C32D C45D -3.2(3) . . . . ?
Co1 N31D C36D C35D -173.6(3) . . . . ?
Co1 N41D N42D C43D -165.7(3) . . . . ?
Co1 N41D N42D C46D 18.9(4) . . . . ?
Co1 N41D C45D C32D -7.2(3) . . . . ?
Co1 N41D C45D C44D 170.3(2) . . . . ?
Co1 N11E C12E C13E -179.4(3) . . . . ?
Co1 N11E C12E C25E -1.9(3) . . . . ?
Co1 N11E C16E C15E 176.7(3) . . . . ?
Co1 N21E N22E C23E -178.5(3) . . . . ?
Co1 N21E N22E C26E 9.9(5) . . . . ?
Co1 N21E C25E C12E 1.5(4) . . . . ?
Co1 N21E C25E C24E 179.1(2) . . . . ?
Co2 N31A C32A C33A 169.8(5) . . . . ?
Co2 N31A C32A C45A -4.7(6) . . . . ?
Co2 N31A C36A C35A -172.7(6) . . . . ?
Co2 N41A N42A C43A 166.3(3) . . . . ?
Co2 N41A N42A C46A -12.8(5) . . . . ?
Co2 N41A C45A C32A 5.4(5) . . . . ?
Co2 N41A C45A C44A -171.1(3) . . . . ?
Co2 N11B C12B C13B -179.0(2) . . . . ?
Co2 N11B C12B C25B 3.0(4) . . . . ?
Co2 N11B C16B C15B 179.1(3) . . . . ?
Co2 N21B N22B C23B -174.6(3) . . . . ?
Co2 N21B N22B C26B -0.2(5) . . . . ?
Co2 N21B C25B C12B -6.5(3) . . . . ?
Co2 N21B C25B C24B 176.4(2) . . . . ?
Co2 N11F C12F C13F 177.1(3) . . . . ?
Co2 N11F C12F C25F 0.1(4) . . . . ?
Co2 N11F C16F C15F -177.1(3) . . . . ?
Co2 N21F N22F C23F 168.4(3) . . . . ?
Co2 N21F N22F C26F -15.0(5) . . . . ?
Co2 N21F C25F C12F 4.0(4) . . . . ?
Co2 N21F C25F C24F -171.5(3) . . . . ?
Co3 N31B C32B C33B 178.1(4) . . . . ?
Co3 N31B C32B C45B -1.3(4) . . . . ?
Co3 N31B C36B C35B -175.0(3) . . . . ?
Co3 N41B N42B C43B -163.7(3) . . . . ?
Co3 N41B N42B C46B 23.3(5) . . . . ?
Co3 N41B C45B C32B -13.2(5) . . . . ?
Co3 N41B C45B C44B 166.9(3) . . . . ?
Co3 N11C C12C C13C 171.6(2) . . . . ?
Co3 N11C C12C C25C -7.8(4) . . . . ?
Co3 N11C C16C C15C -172.4(3) . . . . ?
Co3 N21C N22C C23C -169.1(3) . . . . ?
Co3 N21C N22C C26C 18.4(6) . . . . ?
Co3 N21C C25C C12C -2.5(4) . . . . ?
Co3 N21C C25C C24C 171.7(3) . . . . ?
Co3 N31E C32E C33E 178.6(3) 7_767 . . . ?
Co3 N31E C32E C45E 2.5(4) 7_767 . . . ?
Co3 N31E C36E C35E -176.1(4) 7_767 . . . ?
Co3 N41E N42E C43E -172.1(3) 7_767 . . . ?
Co3 N41E N42E C46E 1.9(6) 7_767 . . . ?
Co3 N41E C45E C32E -8.3(4) 7_767 . . . ?
Co3 N41E C45E C44E 175.2(3) 7_767 . . . ?
Co4 N31C C32C C33C -179.6(2) . . . . ?
Co4 N31C C32C C45C 4.0(3) . . . . ?
Co4 N31C C36C C35C -179.4(3) . . . . ?
Co4 N41C N42C C43C -170.8(2) . . . . ?
Co4 N41C N42C C46C 7.3(4) . . . . ?
Co4 N41C C45C C32C -11.5(3) . . . . ?
Co4 N41C C45C C44C 172.84(19) . . . . ?
Co4 N11D C12D C13D -176.8(3) . . . . ?
Co4 N11D C12D C25D 6.7(4) . . . . ?
Co4 N11D C16D C15D 175.3(4) . . . . ?
Co4 N21D N22D C23D -166.5(3) . . . . ?
Co4 N21D N22D C26D 9.4(5) . . . . ?
Co4 N21D C25D C12D -9.6(4) . . . . ?
Co4 N21D C25D C24D 169.6(2) . . . . ?
Co4 N31F C32F C33F 173.5(2) 7_767 . . . ?
Co4 N31F C32F C45F -5.9(3) 7_767 . . . ?
Co4 N31F C36F C35F -172.6(2) 7_767 . . . ?
Co4 N41F N42F C43F 168.9(3) 7_767 . . . ?
Co4 N41F N42F C46F -9.1(5) 7_767 . . . ?
Co4 N41F C45F C32F 7.8(3) 7_767 . . . ?
Co4 N41F C45F C44F -171.8(2) 7_767 . . . ?
N11A C12A C13A C14A 1.0(5) . . . . ?
N11A C12A C25A N21A -0.7(4) . . . . ?
N11A C12A C25A C24A -176.8(3) . . . . ?
C12A N11A C16A C15A 1.9(5) . . . . ?
C12A C13A C14A C15A 1.2(5) . . . . ?
C13A C12A C25A N21A 178.0(3) . . . . ?
C13A C12A C25A C24A 1.9(5) . . . . ?
C13A C14A C15A C16A -1.9(6) . . . . ?
C14A C15A C16A N11A 0.3(6) . . . . ?
C16A N11A C12A C13A -2.5(5) . . . . ?
C16A N11A C12A C25A 176.2(3) . . . . ?
N21A N22A C23A C24A 1.9(4) . . . . ?
N21A N22A C26A C51A 81.2(4) . . . . ?
N22A N21A C25A C12A -176.2(3) . . . . ?
N22A N21A C25A C24A 0.6(3) . . . . ?
N22A C23A C24A C25A -1.5(4) . . . . ?
N22A C26A C51A C52A -4.6(4) . . . . ?
N22A C26A C51A C56A 175.6(3) . . . . ?
C23A N22A C26A C51A -86.6(4) . . . . ?
C23A C24A C25A C12A 176.9(3) . . . . ?
C23A C24A C25A N21A 0.6(4) . . . . ?
C25A C12A C13A C14A -177.7(3) . . . . ?
C25A N21A N22A C23A -1.5(3) . . . . ?
C25A N21A N22A C26A -170.8(3) . . . . ?
C26A N22A C23A C24A 171.0(3) . . . . ?
C26A C51A C52A C53A -176.8(3) . . . . ?
C26A C51A C56A C55A 178.8(3) . . . . ?
C26A C51A C56A C61A -1.1(4) . . . . ?
N31A C32A C33A C34A 7.5(12) . . . . ?
N31A C32A C45A N41A -0.5(7) . . . . ?
N31A C32A C45A C44A 175.3(4) . . . . ?
C32A N31A C36A C35A 0.3(10) . . . . ?
C32A C33A C34A C35A -7.1(14) . . . . ?
C33A C32A C45A N41A -174.9(6) . . . . ?
C33A C32A C45A C44A 0.8(9) . . . . ?
C33A C34A C35A C36A 3.6(15) . . . . ?
C34A C35A C36A N31A -0.2(13) . . . . ?
C36A N31A C32A C33A -4.1(9) . . . . ?
C36A N31A C32A C45A -178.5(5) . . . . ?
N41A N42A C43A C44A 1.8(4) . . . . ?
N41A N42A C46A C64A -78.9(4) . . . . ?
N42A N41A C45A C32A 176.5(4) . . . . ?
N42A N41A C45A C44A 0.0(4) . . . . ?
N42A C43A C44A C45A -1.6(4) . . . . ?
N42A C46A C64A C55A 172.4(3) . . . . ?
N42A C46A C64A C63A -6.8(4) . . . . ?
C43A N42A C46A C64A 102.2(4) . . . . ?
C43A C44A C45A C32A -175.0(5) . . . . ?
C43A C44A C45A N41A 1.1(4) . . . . ?
C45A C32A C33A C34A -178.4(7) . . . . ?
C45A N41A N42A C43A -1.1(4) . . . . ?
C45A N41A N42A C46A 179.9(3) . . . . ?
C46A N42A C43A C44A -179.3(3) . . . . ?
C51A C52A C53A C54A -2.4(5) . . . . ?
C51A C56A C61A C62A -178.2(3) . . . . ?
C52A C51A C56A C55A -1.1(4) . . . . ?
C52A C51A C56A C61A 179.0(3) . . . . ?
C52A C53A C54A C55A -0.2(5) . . . . ?
C53A C54A C55A C56A 2.1(5) . . . . ?
C53A C54A C55A C64A -177.1(3) . . . . ?
C54A C55A C56A C51A -1.5(4) . . . . ?
C54A C55A C56A C61A 178.5(3) . . . . ?
C54A C55A C64A C46A 1.4(4) . . . . ?
C54A C55A C64A C63A -179.4(3) . . . . ?
C55A C56A C61A C62A 1.9(5) . . . . ?
C56A C51A C52A C53A 3.0(5) . . . . ?
C56A C55A C64A C46A -177.8(3) . . . . ?
C56A C55A C64A C63A 1.5(4) . . . . ?
C56A C61A C62A C63A -0.6(5) . . . . ?
C61A C62A C63A C64A -0.4(5) . . . . ?
C62A C63A C64A C46A 179.1(3) . . . . ?
C62A C63A C64A C55A -0.1(5) . . . . ?
C64A C55A C56A C51A 177.7(3) . . . . ?
C64A C55A C56A C61A -2.3(4) . . . . ?
N11B C12B C13B C14B -2.3(5) . . . . ?
N11B C12B C25B N21B 2.5(4) . . . . ?
N11B C12B C25B C24B 178.9(3) . . . . ?
C12B N11B C16B C15B -2.2(6) . . . . ?
C12B C13B C14B C15B 2.4(6) . . . . ?
C13B C12B C25B N21B -175.5(3) . . . . ?
C13B C12B C25B C24B 0.9(5) . . . . ?
C13B C14B C15B C16B -2.4(7) . . . . ?
C14B C15B C16B N11B 2.4(7) . . . . ?
C16B N11B C12B C13B 2.1(5) . . . . ?
C16B N11B C12B C25B -175.9(3) . . . . ?
N21B N22B C23B C24B 0.1(4) . . . . ?
N21B N22B C26B C51B -84.2(4) . . . . ?
N22B N21B C25B C12B 177.1(3) . . . . ?
N22B N21B C25B C24B 0.0(3) . . . . ?
N22B C23B C24B C25B -0.1(4) . . . . ?
N22B C26B C51B C52B -8.3(5) . . . . ?
N22B C26B C51B C56B 172.2(3) . . . . ?
C23B N22B C26B C51B 89.4(4) . . . . ?
C23B C24B C25B C12B -176.6(3) . . . . ?
C23B C24B C25B N21B 0.0(4) . . . . ?
C25B C12B C13B C14B 175.6(3) . . . . ?
C25B N21B N22B C23B -0.1(3) . . . . ?
C25B N21B N22B C26B 174.4(3) . . . . ?
C26B N22B C23B C24B -174.1(3) . . . . ?
C26B C51B C52B C53B 174.1(3) . . . . ?
C26B C51B C56B C55B -174.2(3) . . . . ?
C26B C51B C56B C61B 4.4(5) . . . . ?
N31B C32B C33B C34B -2.0(7) . . . . ?
N31B C32B C45B N41B 9.7(5) . . . . ?
N31B C32B C45B C44B -170.3(5) . . . . ?
C32B N31B C36B C35B 3.0(6) . . . . ?
C32B C33B C34B C35B 1.5(8) . . . . ?
C33B C32B C45B N41B -169.7(4) . . . . ?
C33B C32B C45B C44B 10.2(8) . . . . ?
C33B C34B C35B C36B 1.0(8) . . . . ?
C34B C35B C36B N31B -3.4(7) . . . . ?
C36B N31B C32B C33B -0.2(6) . . . . ?
C36B N31B C32B C45B -179.6(3) . . . . ?
N41B N42B C43B C44B 1.6(6) . . . . ?
N41B N42B C46B C64B 72.8(4) . . . . ?
N42B N41B C45B C32B 179.1(3) . . . . ?
N42B N41B C45B C44B -0.9(5) . . . . ?
N42B C43B C44B C45B -2.1(6) . . . . ?
N42B C46B C64B C55B -170.6(3) . . . . ?
N42B C46B C64B C63B 11.0(5) . . . . ?
C43B N42B C46B C64B -98.9(5) . . . . ?
C43B C44B C45B C32B -178.1(5) . . . . ?
C43B C44B C45B N41B 1.8(6) . . . . ?
C45B C32B C33B C34B 177.4(5) . . . . ?
C45B N41B N42B C43B -0.5(5) . . . . ?
C45B N41B N42B C46B -173.5(3) . . . . ?
C46B N42B C43B C44B 173.9(4) . . . . ?
C51B C52B C53B C54B 2.8(6) . . . . ?
C51B C56B C61B C62B -178.1(3) . . . . ?
C52B C51B C56B C55B 6.2(5) . . . . ?
C52B C51B C56B C61B -175.1(3) . . . . ?
C52B C53B C54B C55B 0.9(6) . . . . ?
C53B C54B C55B C56B -0.9(6) . . . . ?
C53B C54B C55B C64B 178.7(4) . . . . ?
C54B C55B C56B C51B -2.6(5) . . . . ?
C54B C55B C56B C61B 178.7(3) . . . . ?
C54B C55B C64B C46B 1.6(5) . . . . ?
C54B C55B C64B C63B 180.0(4) . . . . ?
C55B C56B C61B C62B 0.5(5) . . . . ?
C56B C51B C52B C53B -6.4(5) . . . . ?
C56B C55B C64B C46B -178.8(3) . . . . ?
C56B C55B C64B C63B -0.4(5) . . . . ?
C56B C61B C62B C63B 1.2(6) . . . . ?
C61B C62B C63B C64B -2.6(6) . . . . ?
C62B C63B C64B C46B -179.5(4) . . . . ?
C62B C63B C64B C55B 2.2(6) . . . . ?
C64B C55B C56B C51B 177.8(3) . . . . ?
C64B C55B C56B C61B -0.9(5) . . . . ?
N11C C12C C13C C14C 2.1(5) . . . . ?
N11C C12C C25C N21C 6.9(5) . . . . ?
N11C C12C C25C C24C -165.9(4) . . . . ?
C12C N11C C16C C15C 1.6(5) . . . . ?
C12C C13C C14C C15C 0.4(5) . . . . ?
C13C C12C C25C N21C -172.4(3) . . . . ?
C13C C12C C25C C24C 14.8(6) . . . . ?
C13C C14C C15C C16C -1.8(5) . . . . ?
C14C C15C C16C N11C 0.8(5) . . . . ?
C16C N11C C12C C13C -3.1(5) . . . . ?
C16C N11C C12C C25C 177.6(3) . . . . ?
N21C N22C C23C C24C 1.9(5) . . . . ?
N21C N22C C26C C51C 78.9(5) . . . . ?
N22C N21C C25C C12C -173.7(3) . . . . ?
N22C N21C C25C C24C 0.5(4) . . . . ?
N22C C23C C24C C25C -1.5(5) . . . . ?
N22C C26C C51C C52C 3.9(6) . . . . ?
N22C C26C C51C C56C -176.0(3) . . . . ?
C23C N22C C26C C51C -92.4(5) . . . . ?
C23C C24C C25C C12C 173.8(4) . . . . ?
C23C C24C C25C N21C 0.6(5) . . . . ?
C25C C12C C13C C14C -178.6(3) . . . . ?
C25C N21C N22C C23C -1.5(4) . . . . ?
C25C N21C N22C C26C -174.0(3) . . . . ?
C26C N22C C23C C24C 173.9(4) . . . . ?
C26C C51C C52C C53C -177.7(4) . . . . ?
C26C C51C C56C C55C 178.7(3) . . . . ?
C26C C51C C56C C61C -3.0(5) . . . . ?
N31C C32C C33C C34C -1.1(5) . . . . ?
N31C C32C C45C N41C 5.0(4) . . . . ?
N31C C32C C45C C44C 179.6(3) . . . . ?
C32C N31C C36C C35C -0.3(5) . . . . ?
C32C C33C C34C C35C -0.1(5) . . . . ?
C33C C32C C45C N41C -171.4(3) . . . . ?
C33C C32C C45C C44C 3.2(5) . . . . ?
C33C C34C C35C C36C 0.9(6) . . . . ?
C34C C35C C36C N31C -0.8(6) . . . . ?
C36C N31C C32C C33C 1.3(5) . . . . ?
C36C N31C C32C C45C -175.1(3) . . . . ?
N41C N42C C43C C44C 1.3(3) . . . . ?
N41C N42C C46C C64C -88.2(3) . . . . ?
N42C N41C C45C C32C 175.6(2) . . . . ?
N42C N41C C45C C44C 0.0(3) . . . . ?
N42C C43C C44C C45C -1.2(3) . . . . ?
N42C C46C C64C C55C 169.6(3) . . . . ?
N42C C46C C64C C63C -8.3(4) . . . . ?
C43C N42C C46C C64C 89.7(4) . . . . ?
C43C C44C C45C C32C -174.1(3) . . . . ?
C43C C44C C45C N41C 0.8(3) . . . . ?
C45C C32C C33C C34C 175.0(3) . . . . ?
C45C N41C N42C C43C -0.8(3) . . . . ?
C45C N41C N42C C46C 177.4(2) . . . . ?
C46C N42C C43C C44C -176.8(3) . . . . ?
C51C C52C C53C C54C -0.2(6) . . . . ?
C51C C56C C61C C62C -176.7(3) . . . . ?
C52C C51C C56C C55C -1.2(5) . . . . ?
C52C C51C C56C C61C 177.1(4) . . . . ?
C52C C53C C54C C55C -2.8(6) . . . . ?
C53C C54C C55C C56C 3.8(5) . . . . ?
C53C C54C C55C C64C -174.0(3) . . . . ?
C54C C55C C56C C51C -1.8(5) . . . . ?
C54C C55C C56C C61C 179.9(3) . . . . ?
C54C C55C C64C C46C 1.2(4) . . . . ?
C54C C55C C64C C63C 179.1(3) . . . . ?
C55C C56C C61C C62C 1.5(5) . . . . ?
C56C C51C C52C C53C 2.3(6) . . . . ?
C56C C55C C64C C46C -176.6(3) . . . . ?
C56C C55C C64C C63C 1.3(5) . . . . ?
C56C C61C C62C C63C 0.3(5) . . . . ?
C61C C62C C63C C64C -1.3(5) . . . . ?
C62C C63C C64C C46C 178.3(3) . . . . ?
C62C C63C C64C C55C 0.5(5) . . . . ?
C64C C55C C56C C51C 176.1(3) . . . . ?
C64C C55C C56C C61C -2.3(5) . . . . ?
N11D C12D C13D C14D 0.6(6) . . . . ?
N11D C12D C25D N21D 2.0(5) . . . . ?
N11D C12D C25D C24D -177.0(3) . . . . ?
C12D N11D C16D C15D -3.5(7) . . . . ?
C12D C13D C14D C15D -2.2(8) . . . . ?
C13D C12D C25D N21D -174.5(4) . . . . ?
C13D C12D C25D C24D 6.6(6) . . . . ?
C13D C14D C15D C16D 0.9(9) . . . . ?
C14D C15D C16D N11D 2.0(9) . . . . ?
C16D N11D C12D C13D 2.2(6) . . . . ?
C16D N11D C12D C25D -174.3(4) . . . . ?
N21D N22D C23D C24D 0.2(4) . . . . ?
N21D N22D C26D C51D -86.8(3) . . . . ?
N22D N21D C25D C12D 179.0(3) . . . . ?
N22D N21D C25D C24D -1.8(4) . . . . ?
N22D C23D C24D C25D -1.3(4) . . . . ?
N22D C26D C51D C52D -10.5(4) . . . . ?
N22D C26D C51D C56D 170.0(3) . . . . ?
C23D N22D C26D C51D 88.4(4) . . . . ?
C23D C24D C25D C12D -179.0(4) . . . . ?
C23D C24D C25D N21D 2.0(4) . . . . ?
C25D C12D C13D C14D 176.8(4) . . . . ?
C25D N21D N22D C23D 1.0(3) . . . . ?
C25D N21D N22D C26D 176.9(3) . . . . ?
C26D N22D C23D C24D -175.4(3) . . . . ?
C26D C51D C52D C53D 178.9(3) . . . . ?
C26D C51D C56D C55D -177.3(3) . . . . ?
C26D C51D C56D C61D 0.9(4) . . . . ?
N31D C32D C33D C34D -0.1(5) . . . . ?
N31D C32D C45D N41D 7.1(4) . . . . ?
N31D C32D C45D C44D -169.9(3) . . . . ?
C32D N31D C36D C35D 2.6(5) . . . . ?
C32D C33D C34D C35D 0.2(5) . . . . ?
C33D C32D C45D N41D -171.3(3) . . . . ?
C33D C32D C45D C44D 11.7(5) . . . . ?
C33D C34D C35D C36D 1.1(5) . . . . ?
C34D C35D C36D N31D -2.6(6) . . . . ?
C36D N31D C32D C33D -1.3(5) . . . . ?
C36D N31D C32D C45D -179.7(3) . . . . ?
N41D N42D C43D C44D 0.5(4) . . . . ?
N41D N42D C46D C64D 83.9(4) . . . . ?
N42D N41D C45D C32D -176.3(3) . . . . ?
N42D N41D C45D C44D 1.2(3) . . . . ?
N42D C43D C44D C45D 0.2(4) . . . . ?
N42D C46D C64D C55D -177.5(3) . . . . ?
N42D C46D C64D C63D 4.3(4) . . . . ?
C43D N42D C46D C64D -90.7(4) . . . . ?
C43D C44D C45D C32D 176.2(3) . . . . ?
C43D C44D C45D N41D -0.9(4) . . . . ?
C45D C32D C33D C34D 178.2(3) . . . . ?
C45D N41D N42D C43D -1.1(3) . . . . ?
C45D N41D N42D C46D -176.4(3) . . . . ?
C46D N42D C43D C44D 175.6(3) . . . . ?
C51D C52D C53D C54D -0.3(5) . . . . ?
C51D C56D C61D C62D -175.4(3) . . . . ?
C52D C51D C56D C55D 3.2(4) . . . . ?
C52D C51D C56D C61D -178.6(3) . . . . ?
C52D C53D C54D C55D 0.6(5) . . . . ?
C53D C54D C55D C56D 1.1(5) . . . . ?
C53D C54D C55D C64D -177.8(3) . . . . ?
C54D C55D C56D C51D -2.9(4) . . . . ?
C54D C55D C56D C61D 178.8(3) . . . . ?
C54D C55D C64D C46D 0.8(4) . . . . ?
C54D C55D C64D C63D 179.0(3) . . . . ?
C55D C56D C61D C62D 2.9(4) . . . . ?
C56D C51D C52D C53D -1.6(4) . . . . ?
C56D C55D C64D C46D -178.1(3) . . . . ?
C56D C55D C64D C63D 0.1(4) . . . . ?
C56D C61D C62D C63D -1.3(5) . . . . ?
C61D C62D C63D C64D -0.9(5) . . . . ?
C62D C63D C64D C46D 179.7(3) . . . . ?
C62D C63D C64D C55D 1.5(5) . . . . ?
C64D C55D C56D C51D 176.0(3) . . . . ?
C64D C55D C56D C61D -2.3(4) . . . . ?
N11E C12E C13E C14E 2.7(5) . . . . ?
N11E C12E C25E N21E 0.3(4) . . . . ?
N11E C12E C25E C24E -176.8(3) . . . . ?
C12E N11E C16E C15E -2.2(5) . . . . ?
C12E C13E C14E C15E -2.2(6) . . . . ?
C13E C12E C25E N21E 177.9(3) . . . . ?
C13E C12E C25E C24E 0.8(6) . . . . ?
C13E C14E C15E C16E -0.2(6) . . . . ?
C14E C15E C16E N11E 2.6(6) . . . . ?
C16E N11E C12E C13E -0.5(5) . . . . ?
C16E N11E C12E C25E 177.1(3) . . . . ?
N21E N22E C23E C24E 0.3(4) . . . . ?
N21E N22E C26E C51E 82.3(3) . . . . ?
N22E N21E C25E C12E -177.1(3) . . . . ?
N22E N21E C25E C24E 0.5(4) . . . . ?
N22E C23E C24E C25E 0.0(4) . . . . ?
N22E C26E C51E C52E 1.7(4) . . . . ?
N22E C26E C51E C56E -177.8(3) . . . . ?
C23E N22E C26E C51E -87.8(4) . . . . ?
C23E C24E C25E C12E 176.9(3) . . . . ?
C23E C24E C25E N21E -0.3(4) . . . . ?
C25E C12E C13E C14E -174.7(3) . . . . ?
C25E N21E N22E C23E -0.5(4) . . . . ?
C25E N21E N22E C26E -172.0(3) . . . . ?
C26E N22E C23E C24E 171.1(3) . . . . ?
C26E C51E C52E C53E 178.9(3) . . . . ?
C26E C51E C56E C55E 178.2(3) . . . . ?
C26E C51E C56E C61E 0.9(5) . . . . ?
N31E C32E C33E C34E -2.8(6) . . . . ?
N31E C32E C45E N41E 4.2(5) . . . . ?
N31E C32E C45E C44E 179.9(4) . . . . ?
C32E N31E C36E C35E -0.7(7) . . . . ?
C32E C33E C34E C35E 0.9(6) . . . . ?
C33E C32E C45E N41E -171.9(3) . . . . ?
C33E C32E C45E C44E 3.8(6) . . . . ?
C33E C34E C35E C36E 1.0(7) . . . . ?
C34E C35E C36E N31E -1.1(8) . . . . ?
C36E N31E C32E C33E 2.7(6) . . . . ?
C36E N31E C32E C45E -173.4(4) . . . . ?
N41E N42E C43E C44E -1.3(5) . . . . ?
N41E N42E C46E C64E -92.4(4) . . . . ?
N42E N41E C45E C32E 175.9(3) . . . . ?
N42E N41E C45E C44E -0.5(4) . . . . ?
N42E C43E C44E C45E 0.9(5) . . . . ?
N42E C46E C64E C55E -170.6(3) . . . . ?
N42E C46E C64E C63E 6.4(4) . . . . ?
C43E N42E C46E C64E 80.9(4) . . . . ?
C43E C44E C45E C32E -176.2(4) . . . . ?
C43E C44E C45E N41E -0.2(5) . . . . ?
C45E C32E C33E C34E 173.1(4) . . . . ?
C45E N41E N42E C43E 1.1(4) . . . . ?
C45E N41E N42E C46E 175.1(3) . . . . ?
C46E N42E C43E C44E -175.2(4) . . . . ?
C51E C52E C53E C54E 2.6(5) . . . . ?
C51E C56E C61E C62E 176.5(3) . . . . ?
C52E C51E C56E C55E -1.3(4) . . . . ?
C52E C51E C56E C61E -178.6(3) . . . . ?
C52E C53E C54E C55E -0.8(5) . . . . ?
C53E C54E C55E C56E -2.1(5) . . . . ?
C53E C54E C55E C64E 178.6(3) . . . . ?
C54E C55E C56E C51E 3.1(4) . . . . ?
C54E C55E C56E C61E -179.5(3) . . . . ?
C54E C55E C64E C46E -1.0(5) . . . . ?
C54E C55E C64E C63E -178.1(3) . . . . ?
C55E C56E C61E C62E -0.8(5) . . . . ?
C56E C51E C52E C53E -1.6(5) . . . . ?
C56E C55E C64E C46E 179.6(3) . . . . ?
C56E C55E C64E C63E 2.6(5) . . . . ?
C56E C61E C62E C63E -0.7(6) . . . . ?
C61E C62E C63E C64E 3.2(6) . . . . ?
C62E C63E C64E C46E 178.9(3) . . . . ?
C62E C63E C64E C55E -4.1(5) . . . . ?
C64E C55E C56E C51E -177.5(3) . . . . ?
C64E C55E C56E C61E -0.1(4) . . . . ?
N11F C12F C13F C14F 1.1(6) . . . . ?
N11F C12F C25F N21F -2.8(5) . . . . ?
N11F C12F C25F C24F 171.5(4) . . . . ?
C12F N11F C16F C15F 0.9(5) . . . . ?
C12F C13F C14F C15F -1.0(6) . . . . ?
C13F C12F C25F N21F -179.8(3) . . . . ?
C13F C12F C25F C24F -5.5(7) . . . . ?
C13F C14F C15F C16F 0.8(6) . . . . ?
C14F C15F C16F N11F -0.8(6) . . . . ?
C16F N11F C12F C13F -1.1(5) . . . . ?
C16F N11F C12F C25F -178.1(3) . . . . ?
N21F N22F C23F C24F -1.5(5) . . . . ?
N21F N22F C26F C51F -83.6(4) . . . . ?
N22F N21F C25F C12F 174.8(3) . . . . ?
N22F N21F C25F C24F -0.6(4) . . . . ?
N22F C23F C24F C25F 1.0(5) . . . . ?
N22F C26F C51F C52F -6.7(5) . . . . ?
N22F C26F C51F C56F 177.4(3) . . . . ?
C23F N22F C26F C51F 92.5(5) . . . . ?
C23F C24F C25F C12F -174.8(4) . . . . ?
C23F C24F C25F N21F -0.3(5) . . . . ?
C25F C12F C13F C14F 178.0(4) . . . . ?
C25F N21F N22F C23F 1.3(4) . . . . ?
C25F N21F N22F C26F 177.9(3) . . . . ?
C26F N22F C23F C24F -177.9(4) . . . . ?
C26F C51F C52F C53F -179.6(3) . . . . ?
C26F C51F C56F C55F 176.1(3) . . . . ?
C26F C51F C56F C61F -3.2(5) . . . . ?
N31F C32F C33F C34F -1.1(5) . . . . ?
N31F C32F C45F N41F -1.4(4) . . . . ?
N31F C32F C45F C44F 178.1(3) . . . . ?
C32F N31F C36F C35F 0.5(5) . . . . ?
C32F C33F C34F C35F 2.3(5) . . . . ?
C33F C32F C45F N41F 179.2(3) . . . . ?
C33F C32F C45F C44F -1.3(5) . . . . ?
C33F C34F C35F C36F -2.2(5) . . . . ?
C34F C35F C36F N31F 0.8(5) . . . . ?
C36F N31F C32F C33F -0.3(4) . . . . ?
C36F N31F C32F C45F -179.8(3) . . . . ?
N41F N42F C43F C44F -0.2(4) . . . . ?
N41F N42F C46F C64F 84.3(4) . . . . ?
N42F N41F C45F C32F -179.7(3) . . . . ?
N42F N41F C45F C44F 0.7(3) . . . . ?
N42F C43F C44F C45F 0.7(4) . . . . ?
N42F C46F C64F C55F -167.0(3) . . . . ?
N42F C46F C64F C63F 12.7(5) . . . . ?
C43F N42F C46F C64F -93.3(4) . . . . ?
C43F C44F C45F C32F 179.6(3) . . . . ?
C43F C44F C45F N41F -0.9(4) . . . . ?
C45F C32F C33F C34F 178.3(3) . . . . ?
C45F N41F N42F C43F -0.3(3) . . . . ?
C45F N41F N42F C46F -178.2(3) . . . . ?
C46F N42F C43F C44F 177.5(3) . . . . ?
C51F C52F C53F C54F 4.7(5) . . . . ?
C51F C56F C61F C62F 177.0(3) . . . . ?
C52F C51F C56F C55F 0.2(5) . . . . ?
C52F C51F C56F C61F -179.1(3) . . . . ?
C52F C53F C54F C55F -1.9(5) . . . . ?
C53F C54F C55F C56F -1.6(5) . . . . ?
C53F C54F C55F C64F 175.3(3) . . . . ?
C54F C55F C56F C51F 2.5(5) . . . . ?
C54F C55F C56F C61F -178.2(3) . . . . ?
C54F C55F C64F C46F -1.8(5) . . . . ?
C54F C55F C64F C63F 178.5(3) . . . . ?
C55F C56F C61F C62F -2.3(5) . . . . ?
C56F C51F C52F C53F -3.8(5) . . . . ?
C56F C55F C64F C46F 175.2(3) . . . . ?
C56F C55F C64F C63F -4.6(5) . . . . ?
C56F C61F C62F C63F -0.6(6) . . . . ?
C61F C62F C63F C64F 0.9(6) . . . . ?
C62F C63F C64F C46F -178.0(3) . . . . ?
C62F C63F C64F C55F 1.8(5) . . . . ?
C64F C55F C56F C51F -174.5(3) . . . . ?
C64F C55F C56F C61F 4.8(5) . . . . ?
F96 B95 F96 B95 74.3(15) 2_856 . . 2_856 ?
F96 B95 F98 B95 -77(2) 2_856 . . 2_856 ?
F96 B95 F98 B95 54.2(17) . . . 2_856 ?
F97 B95 F96 B95 -166.2(16) . . . 2_856 ?
F97 B95 F98 B95 169(3) . . . 2_856 ?
F98 B95 F96 B95 -60.7(8) . . . 2_856 ?
S10G O11G C12G C13G 89.7(8) . . . . ?
S10G O11G C12G C17G -92.9(8) . . . . ?
O11G C12G C13G C14G -177.7(7) . . . . ?
O11G C12G C17G C16G 179.4(7) . . . . ?
C12G C13G C14G C15G -4.9(12) . . . . ?
C13G C12G C17G C16G -3.6(12) . . . . ?
C13G C14G C15G C16G 3.6(12) . . . . ?
C13G C14G C15G N18G -175.0(7) . . . . ?
C14G C15G C16G C17G -2.0(11) . . . . ?
C14G C15G N18G O19G 12.8(10) . . . . ?
C14G C15G N18G O20G -169.0(7) . . . . ?
C15G C16G C17G C12G 1.9(11) . . . . ?
C16G C15G N18G O19G -165.9(7) . . . . ?
C16G C15G N18G O20G 12.3(10) . . . . ?
C17G C12G C13G C14G 5.1(12) . . . . ?
N18G C15G C16G C17G 176.7(7) . . . . ?
C21G S10G O11G C12G -168.1(6) . . . . ?
O31G S10G O11G C12G -60.3(9) . . . . ?
O41G S10G O11G C12G 72.5(7) . . . . ?

_shelx_res_file                  
;
TITL DMWMS-2v1-226_JH20_rf in C2/c
    dmwms-2v1-226_jh20_rf.res
    created by SHELXL-2018/3 at 09:59:53 on 21-Jul-2021
REM C2/c (#15 in standard setting)
CELL 0.6889 33.10477 29.404768 40.035642 90 96.4162 90
ZERR 4 0.000447 0.00034 0.000509 0 0.0012 0
LATT 7
SYMM -X,+Y,0.5-Z
SFAC B C Cl Co F H N O S
DISP B 0.0013 0.0006 6.3277
DISP C 0.0032 0.0015 10.8482
DISP Cl 0.1418 0.1507 623.9827
DISP Co 0.3538 0.9121 3700.8059
DISP F 0.0167 0.0096 47.6614
DISP H -0 0 0.6228
DISP N 0.006 0.003 18.3366
DISP O 0.0108 0.0057 30.1916
DISP S 0.1181 0.1169 489.4073
UNIT 56 1498.8 8 32 224 1643.2 292.4 176 4.4
SIMU N11A > Cl1
RIGU N11A > Cl1
EADP Cl1 B40

L.S. 16
PLAN  50
SIZE 0.07 0.08 0.09
TEMP -173.15
CONF
LIST 6
MORE -1
BOND $H
ABIN
fmap 2
ACTA
OMIT 0 4 1
OMIT 2 4 1
OMIT -4 4 7
OMIT 3 3 11
OMIT 0 12 5
OMIT 4 4 12
OMIT -7 1 11
OMIT 6 2 4
OMIT -2 6 3
OMIT 3 1 4
OMIT -3 3 17
OMIT -4 14 8
OMIT 13 1 1
OMIT -19 1 9
OMIT 11 3 6
OMIT 5 1 1
OMIT 1 3 1
OMIT 2 0 4
REM <olex2.extras>
REM <HklSrc "%.\\DMWMS-2v1-226_JH20_rf.hkl">
REM </olex2.extras>

WGHT    0.200000
FVAR       0.44961
CO1   4    1.357838    0.717262    0.777834    11.00000    0.05398    0.04756 =
         0.04924   -0.00445    0.01031   -0.00568
CO2   4    1.101662    0.518919    0.866009    11.00000    0.05408    0.04171 =
         0.06834   -0.00619    0.00439   -0.00209
CO3   4    1.263580    0.451544    1.113502    11.00000    0.06441    0.05839 =
         0.05324    0.01214    0.01029    0.00980
CO4   4    1.510629    0.661382    1.037876    11.00000    0.05736    0.04099 =
         0.05855   -0.00029   -0.00035   -0.00088
N11A  7    1.398245    0.757611    0.810371    11.00000    0.05929    0.05083 =
         0.05457   -0.00277    0.00833   -0.00961
C12A  2    1.382773    0.774246    0.837600    11.00000    0.06910    0.04507 =
         0.05120    0.00162    0.00449   -0.00257
C13A  2    1.406086    0.799385    0.862221    11.00000    0.08782    0.04964 =
         0.05460    0.00037    0.00262   -0.00849
AFIX  43
H13A  6    1.394673    0.810396    0.881407    11.00000   -1.20000
AFIX   0
C14A  2    1.445641    0.807722    0.858022    11.00000    0.08060    0.06403 =
         0.06973   -0.00124   -0.01222   -0.01988
AFIX  43
H14A  6    1.462429    0.824240    0.874592    11.00000   -1.20000
AFIX   0
C15A  2    1.461282    0.792099    0.829610    11.00000    0.06088    0.06935 =
         0.07231    0.00367   -0.00357   -0.01822
AFIX  43
H15A  6    1.488630    0.798571    0.826180    11.00000   -1.20000
AFIX   0
C16A  2    1.436979    0.767096    0.806308    11.00000    0.05961    0.06184 =
         0.06407    0.00048    0.00859   -0.01204
AFIX  43
H16A  6    1.447921    0.756279    0.786847    11.00000   -1.20000
AFIX   0
N21A  7    1.318781    0.741974    0.814493    11.00000    0.05790    0.04362 =
         0.05468   -0.00037    0.01248   -0.00149
N22A  7    1.279861    0.741726    0.822378    11.00000    0.05898    0.05397 =
         0.06352   -0.00498    0.01700    0.00194
C23A  2    1.276905    0.763134    0.851829    11.00000    0.07699    0.05994 =
         0.06580   -0.00497    0.02131    0.00814
AFIX  43
H23A  6    1.252954    0.766403    0.862653    11.00000   -1.20000
AFIX   0
C24A  2    1.315269    0.779505    0.863415    11.00000    0.08489    0.05576 =
         0.05957   -0.00732    0.01510    0.00730
AFIX  43
H24A  6    1.322927    0.796618    0.883240    11.00000   -1.20000
AFIX   0
C25A  2    1.339805    0.765368    0.839697    11.00000    0.06743    0.04455 =
         0.05108   -0.00085    0.01043    0.00112
C26A  2    1.247374    0.714222    0.804320    11.00000    0.05476    0.05405 =
         0.06753    0.00529    0.01554    0.00324
AFIX  23
H26A  6    1.250192    0.714772    0.779964    11.00000   -1.20000
H26B  6    1.220664    0.727598    0.807617    11.00000   -1.20000
AFIX   0
SAME 0.02 0.04 N11A > C16A
N31A  7    1.049030    0.479112    0.845554    11.00000    0.05382    0.06620 =
         0.11123   -0.03636    0.00534   -0.00821
C32A  2    1.054587    0.453125    0.818904    11.00000    0.06301    0.09423 =
         0.12835   -0.05950    0.00974   -0.01144
C33A  2    1.026743    0.421109    0.806487    11.00000    0.08048    0.12753 =
         0.20022   -0.10017    0.01790   -0.02461
AFIX  43
H33A  6    1.032884    0.400733    0.789344    11.00000   -1.20000
AFIX   0
C34A  2    0.990451    0.418854    0.818906    11.00000    0.08296    0.20114 =
         0.26458   -0.16403    0.05310   -0.06266
AFIX  43
H34A  6    0.969696    0.399281    0.808894    11.00000   -1.20000
AFIX   0
C35A  2    0.983982    0.444801    0.845784    11.00000    0.07231    0.18624 =
         0.26352   -0.13835    0.05263   -0.05309
AFIX  43
H35A  6    0.959253    0.442368    0.855621    11.00000   -1.20000
AFIX   0
C36A  2    1.013910    0.474914    0.858716    11.00000    0.06405    0.10939 =
         0.17275   -0.07470    0.03183   -0.02740
AFIX  43
H36A  6    1.009299    0.493126    0.877519    11.00000   -1.20000
AFIX   0
SAME 0.02 0.04 N21A > C25A
N41A  7    1.120375    0.487941    0.821402    11.00000    0.05630    0.05480 =
         0.06971   -0.01238    0.00555    0.00026
N42A  7    1.153813    0.482987    0.805386    11.00000    0.06396    0.05022 =
         0.05803   -0.00288    0.00713    0.00160
C43A  2    1.148745    0.451042    0.781514    11.00000    0.08375    0.05035 =
         0.06455   -0.00443    0.01089    0.01066
AFIX  43
H43A  6    1.168570    0.441452    0.767596    11.00000   -1.20000
AFIX   0
C44A  2    1.110402    0.434779    0.780671    11.00000    0.07770    0.05440 =
         0.07322   -0.01675    0.00556    0.00038
AFIX  43
H44A  6    1.097723    0.412358    0.765959    11.00000   -1.20000
AFIX   0
C45A  2    1.093551    0.458108    0.806112    11.00000    0.06725    0.05548 =
         0.08240   -0.01992    0.00145   -0.00045
C46A  2    1.189878    0.510536    0.815388    11.00000    0.05651    0.05126 =
         0.06408   -0.00004    0.01000   -0.00135
AFIX  23
H46A  6    1.213781    0.495433    0.807467    11.00000   -1.20000
H46B  6    1.194349    0.511759    0.840239    11.00000   -1.20000
AFIX   0
C51A  2    1.248921    0.665442    0.816587    11.00000    0.05081    0.05598 =
         0.05789    0.00619    0.01152   -0.00156
C52A  2    1.278693    0.650251    0.839347    11.00000    0.05311    0.06583 =
         0.06190    0.00950    0.00950   -0.00487
AFIX  43
H52A  6    1.298715    0.671026    0.848915    11.00000   -1.20000
AFIX   0
C53A  2    1.281101    0.603922    0.849537    11.00000    0.06024    0.06456 =
         0.06699    0.01695    0.00682   -0.00391
AFIX  43
H53A  6    1.303064    0.593789    0.865056    11.00000   -1.20000
AFIX   0
C54A  2    1.251982    0.574361    0.837035    11.00000    0.05549    0.05703 =
         0.06621    0.01755    0.00763   -0.00009
AFIX  43
H54A  6    1.253630    0.543376    0.843770    11.00000   -1.20000
AFIX   0
C55A  2    1.219291    0.589065    0.814160    11.00000    0.05445    0.05578 =
         0.05484    0.00914    0.01384    0.00310
C56A  2    1.217580    0.635004    0.803256    11.00000    0.05326    0.05573 =
         0.05047    0.00752    0.01321    0.00141
C61A  2    1.184643    0.648865    0.779404    11.00000    0.05641    0.05543 =
         0.05748    0.00721    0.00850    0.00514
AFIX  43
H61A  6    1.183624    0.679305    0.771403    11.00000   -1.20000
AFIX   0
C62A  2    1.154721    0.619370    0.767920    11.00000    0.06020    0.06390 =
         0.05479    0.00658    0.00115    0.00464
AFIX  43
H62A  6    1.132895    0.629295    0.752181    11.00000   -1.20000
AFIX   0
C63A  2    1.156064    0.573976    0.779375    11.00000    0.06319    0.05730 =
         0.05112   -0.00037    0.00554   -0.00011
AFIX  43
H63A  6    1.134869    0.553696    0.771263    11.00000   -1.20000
AFIX   0
C64A  2    1.187235    0.558378    0.801953    11.00000    0.05915    0.05831 =
         0.05150    0.00092    0.01264    0.00277
SAME 0.02 0.04 N11A > C16A
N11B  7    1.083641    0.579690    0.840139    11.00000    0.06655    0.05500 =
         0.05943   -0.00396   -0.00319    0.01036
C12B  2    1.108246    0.615756    0.847180    11.00000    0.07096    0.04980 =
         0.05074    0.00008    0.00668    0.00703
C13B  2    1.099857    0.658374    0.832371    11.00000    0.08755    0.06003 =
         0.06612    0.00987    0.02476    0.02163
AFIX  43
H13B  6    1.117031    0.683683    0.838248    11.00000   -1.20000
AFIX   0
C14B  2    1.066196    0.662765    0.809127    11.00000    0.11774    0.08362 =
         0.06467    0.01283    0.00944    0.03615
AFIX  43
H14B  6    1.060359    0.690980    0.798071    11.00000   -1.20000
AFIX   0
C15B  2    1.041090    0.625988    0.802042    11.00000    0.10359    0.09966 =
         0.06879    0.00807   -0.01086    0.03512
AFIX  43
H15B  6    1.017160    0.628761    0.786706    11.00000   -1.20000
AFIX   0
C16B  2    1.051039    0.585403    0.817363    11.00000    0.08761    0.07917 =
         0.07783   -0.01125   -0.01197    0.02043
AFIX  43
H16B  6    1.034044    0.559906    0.811626    11.00000   -1.20000
AFIX   0
N21B  7    1.151558    0.564749    0.881287    11.00000    0.05506    0.04288 =
         0.05500    0.00098    0.00551   -0.00164
N22B  7    1.187841    0.566985    0.900476    11.00000    0.05173    0.05261 =
         0.06179   -0.00057    0.00396   -0.00649
C23B  2    1.202790    0.609603    0.901069    11.00000    0.06102    0.05555 =
         0.07231   -0.00542    0.00926   -0.01219
AFIX  43
H23B  6    1.227819    0.619274    0.912848    11.00000   -1.20000
AFIX   0
C24B  2    1.176078    0.636256    0.882034    11.00000    0.06755    0.04559 =
         0.07291   -0.00429    0.01571   -0.00956
AFIX  43
H24B  6    1.178459    0.667880    0.877807    11.00000   -1.20000
AFIX   0
C25B  2    1.144370    0.607579    0.869949    11.00000    0.06113    0.03993 =
         0.05340    0.00166    0.01079    0.00029
C26B  2    1.205006    0.528475    0.919943    11.00000    0.05220    0.05710 =
         0.06201   -0.00073    0.00077    0.00570
AFIX  23
H26C  6    1.234951    0.531675    0.923410    11.00000   -1.20000
H26D  6    1.198596    0.500182    0.907026    11.00000   -1.20000
AFIX   0
SAME 0.02 0.04 N11A > C16A
N31B  7    1.291330    0.388782    1.134696    11.00000    0.07834    0.06622 =
         0.06237    0.01849    0.01555    0.01659
C32B  2    1.269086    0.351270    1.127252    11.00000    0.10366    0.05777 =
         0.06035    0.01121    0.00638    0.01702
C33B  2    1.282582    0.308542    1.137776    11.00000    0.15076    0.06182 =
         0.08485    0.01267   -0.00785    0.02711
AFIX  43
H33B  6    1.266042    0.282459    1.132877    11.00000   -1.20000
AFIX   0
C34B  2    1.320382    0.304683    1.155444    11.00000    0.14067    0.07675 =
         0.08202    0.01598   -0.01176    0.03922
AFIX  43
H34B  6    1.330528    0.275581    1.162438    11.00000   -1.20000
AFIX   0
C35B  2    1.344090    0.343574    1.163208    11.00000    0.10601    0.09321 =
         0.07460    0.03053    0.00922    0.03482
AFIX  43
H35B  6    1.370508    0.341485    1.175108    11.00000   -1.20000
AFIX   0
C36B  2    1.327845    0.384248    1.153076    11.00000    0.07922    0.08379 =
         0.07292    0.02308    0.01102    0.02045
AFIX  43
H36B  6    1.342959    0.411002    1.159236    11.00000   -1.20000
AFIX   0
SAME 0.02 0.04 N21A > C25A
N41B  7    1.222560    0.399720    1.093794    11.00000    0.08569    0.05481 =
         0.05320    0.00620    0.00639    0.00775
N42B  7    1.185359    0.396621    1.076365    11.00000    0.08627    0.06739 =
         0.06111    0.00705   -0.00250    0.00068
C43B  2    1.170124    0.354799    1.078440    11.00000    0.10575    0.06634 =
         0.09984    0.00504   -0.02010   -0.00777
AFIX  43
H43B  6    1.144701    0.344499    1.067759    11.00000   -1.20000
AFIX   0
C44B  2    1.197323    0.329565    1.098485    11.00000    0.13439    0.06148 =
         0.09872    0.01056   -0.02158   -0.00756
AFIX  43
H44B  6    1.194571    0.298820    1.105162    11.00000   -1.20000
AFIX   0
C45B  2    1.229959    0.358364    1.107093    11.00000    0.10490    0.05560 =
         0.06248    0.00887   -0.00426    0.00430
C46B  2    1.169424    0.434371    1.055660    11.00000    0.08772    0.06431 =
         0.06156    0.00485   -0.00641    0.01180
AFIX  23
H46C  6    1.172985    0.462736    1.068986    11.00000   -1.20000
H46D  6    1.139906    0.429756    1.049515    11.00000   -1.20000
AFIX   0
SAME 0.02 0.04 C51A > C64A
C51B  2    1.189069    0.524473    0.953726    11.00000    0.05782    0.05689 =
         0.06375   -0.00570   -0.00501    0.00790
C52B  2    1.165417    0.558064    0.965307    11.00000    0.07083    0.05981 =
         0.06101   -0.00039   -0.00218    0.01841
AFIX  43
H52B  6    1.161057    0.585507    0.952906    11.00000   -1.20000
AFIX   0
C53B  2    1.147535    0.552350    0.995342    11.00000    0.08795    0.06985 =
         0.05942   -0.00223    0.00030    0.03078
AFIX  43
H53B  6    1.130280    0.575416    1.002410    11.00000   -1.20000
AFIX   0
C54B  2    1.154603    0.514427    1.014282    11.00000    0.07758    0.06614 =
         0.06035   -0.00130    0.00016    0.01813
AFIX  43
H54B  6    1.142021    0.510868    1.034316    11.00000   -1.20000
AFIX   0
C55B  2    1.180870    0.479849    1.004229    11.00000    0.06961    0.05821 =
         0.05901   -0.00413   -0.00692    0.01088
C56B  2    1.199000    0.485357    0.973962    11.00000    0.06086    0.05117 =
         0.05871   -0.00185   -0.00361    0.00945
C61B  2    1.225634    0.451258    0.964702    11.00000    0.06976    0.05869 =
         0.06456   -0.00421   -0.00359    0.01506
AFIX  43
H61B  6    1.238142    0.454641    0.944615    11.00000   -1.20000
AFIX   0
C62B  2    1.233650    0.413741    0.984030    11.00000    0.08139    0.06105 =
         0.06842   -0.00615   -0.00072    0.01981
AFIX  43
H62B  6    1.252047    0.391409    0.977635    11.00000   -1.20000
AFIX   0
C63B  2    1.214733    0.407807    1.013604    11.00000    0.09474    0.05526 =
         0.06449    0.00132   -0.00640    0.01599
AFIX  43
H63B  6    1.219726    0.380802    1.026429    11.00000   -1.20000
AFIX   0
C64B  2    1.189474    0.440010    1.024120    11.00000    0.07281    0.05883 =
         0.05923   -0.00256   -0.00623    0.00874
SAME 0.02 0.04 N11A > C16A
N11C  7    1.227706    0.461967    1.154394    11.00000    0.06246    0.05853 =
         0.05342    0.00777    0.00911    0.00460
C12C  2    1.245547    0.487130    1.179826    11.00000    0.06998    0.05317 =
         0.05611    0.01273    0.00817    0.00328
C13C  2    1.224121    0.501539    1.205836    11.00000    0.08506    0.05588 =
         0.05826    0.00958    0.01334    0.00360
AFIX  43
H13C  6    1.236871    0.520200    1.223306    11.00000   -1.20000
AFIX   0
C14C  2    1.184695    0.488619    1.205991    11.00000    0.07854    0.06288 =
         0.06624    0.00935    0.01982    0.01469
AFIX  43
H14C  6    1.169695    0.498406    1.223564    11.00000   -1.20000
AFIX   0
C15C  2    1.166812    0.461779    1.181070    11.00000    0.06868    0.07300 =
         0.07373    0.01117    0.01776    0.00615
AFIX  43
H15C  6    1.139531    0.451832    1.181230    11.00000   -1.20000
AFIX   0
C16C  2    1.189378    0.449114    1.155202    11.00000    0.05864    0.06792 =
         0.06430    0.00758    0.00582    0.00104
AFIX  43
H16C  6    1.176892    0.430623    1.137514    11.00000   -1.20000
AFIX   0
SAME 0.02 0.04 N21A > C25A
N21C  7    1.304409    0.487190    1.149806    11.00000    0.05843    0.06739 =
         0.06338    0.01247    0.00358   -0.00121
N22C  7    1.344363    0.496907    1.156165    11.00000    0.06419    0.09852 =
         0.07059    0.02275    0.00470   -0.00320
C23C  2    1.353107    0.514826    1.187101    11.00000    0.07868    0.11853 =
         0.07849    0.01572   -0.00365   -0.01705
AFIX  43
H23C  6    1.379044    0.525024    1.196760    11.00000   -1.20000
AFIX   0
C24C  2    1.317572    0.515725    1.202294    11.00000    0.08701    0.10106 =
         0.06656    0.01237   -0.00382   -0.01988
AFIX  43
H24C  6    1.314021    0.525824    1.224316    11.00000   -1.20000
AFIX   0
C25C  2    1.288251    0.498501    1.178028    11.00000    0.07058    0.07184 =
         0.06172    0.01138    0.01076   -0.00403
C26C  2    1.371465    0.493211    1.130006    11.00000    0.05914    0.08596 =
         0.09167    0.02850    0.00912    0.00402
AFIX  23
H26E  6    1.364926    0.465006    1.117013    11.00000   -1.20000
H26F  6    1.399806    0.490636    1.140722    11.00000   -1.20000
AFIX   0
SAME 0.02 0.04 N11A > C16A
N31C  7    1.551308    0.667339    0.999177    11.00000    0.06136    0.04289 =
         0.06766    0.00174    0.00185   -0.00006
C32C  2    1.538789    0.646716    0.969508    11.00000    0.05494    0.04511 =
         0.06940    0.00001    0.00346    0.00532
C33C  2    1.561681    0.647434    0.942681    11.00000    0.05855    0.06583 =
         0.07009   -0.00409    0.00818    0.00978
AFIX  43
H33C  6    1.552580    0.632335    0.922241    11.00000   -1.20000
AFIX   0
C34C  2    1.598013    0.670614    0.946386    11.00000    0.05901    0.06775 =
         0.09515   -0.00562    0.01442    0.00981
AFIX  43
H34C  6    1.614411    0.671676    0.928385    11.00000   -1.20000
AFIX   0
C35C  2    1.610605    0.692371    0.976390    11.00000    0.05987    0.05951 =
         0.09614   -0.00419    0.01132   -0.00145
AFIX  43
H35C  6    1.635443    0.708843    0.979088    11.00000   -1.20000
AFIX   0
C36C  2    1.586734    0.689805    1.002136    11.00000    0.06000    0.05207 =
         0.08486    0.00026    0.00116   -0.00291
AFIX  43
H36C  6    1.595597    0.704461    1.022809    11.00000   -1.20000
AFIX   0
SAME 0.02 0.04 N21A > C25A
N41C  7    1.476994    0.632924    0.993674    11.00000    0.05333    0.04359 =
         0.05840    0.00109    0.00042    0.00413
N42C  7    1.440433    0.613560    0.984146    11.00000    0.05376    0.04556 =
         0.05865   -0.00250    0.00000    0.00261
C43C  2    1.438958    0.595851    0.952716    11.00000    0.06186    0.04491 =
         0.05512   -0.00325   -0.00381    0.00297
AFIX  43
H43C  6    1.416318    0.581145    0.940608    11.00000   -1.20000
AFIX   0
C44C  2    1.475948    0.603059    0.941733    11.00000    0.06195    0.04641 =
         0.05872   -0.00159    0.00188    0.00841
AFIX  43
H44C  6    1.484527    0.594087    0.920847    11.00000   -1.20000
AFIX   0
C45C  2    1.498291    0.626277    0.967603    11.00000    0.05481    0.04081 =
         0.05913   -0.00035    0.00099    0.00757
C46C  2    1.409402    0.612197    1.006479    11.00000    0.05091    0.04743 =
         0.05914   -0.00372   -0.00027    0.00419
AFIX  23
H46E  6    1.382412    0.612511    0.993050    11.00000   -1.20000
H46F  6    1.411500    0.639808    1.020717    11.00000   -1.20000
AFIX   0
SAME 0.02 0.04 C51A > C64A
C51C  2    1.368573    0.532929    1.106258    11.00000    0.05711    0.06581 =
         0.07686    0.01367    0.00778   -0.00004
C52C  2    1.344089    0.569375    1.111456    11.00000    0.06025    0.08128 =
         0.08549    0.01537    0.02007    0.00513
AFIX  43
H52C  6    1.329687    0.569892    1.130689    11.00000   -1.20000
AFIX   0
C53C  2    1.340038    0.606135    1.088556    11.00000    0.06155    0.06945 =
         0.08587    0.00793    0.01817    0.00690
AFIX  43
H53C  6    1.322922    0.631083    1.092407    11.00000   -1.20000
AFIX   0
C54C  2    1.360627    0.605767    1.061052    11.00000    0.05683    0.05195 =
         0.07758    0.00131    0.01064    0.00365
AFIX  43
H54C  6    1.356879    0.629876    1.045212    11.00000   -1.20000
AFIX   0
C55C  2    1.387852    0.569488    1.055720    11.00000    0.05037    0.04900 =
         0.07276    0.00094    0.00348   -0.00153
C56C  2    1.391428    0.531929    1.078599    11.00000    0.05444    0.04944 =
         0.07233    0.00705    0.00165   -0.00094
C61C  2    1.418360    0.496615    1.072749    11.00000    0.05967    0.04798 =
         0.07752    0.00941   -0.00047   -0.00014
AFIX  43
H61C  6    1.420612    0.471083    1.087378    11.00000   -1.20000
AFIX   0
C62C  2    1.440922    0.498144    1.047017    11.00000    0.06004    0.05267 =
         0.07646    0.00171   -0.00166    0.00759
AFIX  43
H62C  6    1.458753    0.473654    1.043681    11.00000   -1.20000
AFIX   0
C63C  2    1.438668    0.535418    1.024829    11.00000    0.05922    0.04615 =
         0.06480   -0.00537    0.00157    0.00205
AFIX  43
H63C  6    1.455349    0.536166    1.007009    11.00000   -1.20000
AFIX   0
C64C  2    1.412507    0.570648    1.028817    11.00000    0.05458    0.04640 =
         0.05987   -0.00427   -0.00174   -0.00055
SAME 0.02 0.04 N11A > C16A
N11D  7    1.552789    0.693473    1.075594    11.00000    0.06814    0.05456 =
         0.07398    0.00209   -0.00744   -0.00344
C12D  2    1.553878    0.739408    1.073911    11.00000    0.06760    0.05646 =
         0.06939   -0.00798    0.00290   -0.01110
C13D  2    1.581110    0.764455    1.095596    11.00000    0.08426    0.06816 =
         0.07891   -0.01243   -0.00094   -0.01575
AFIX  43
H13D  6    1.581314    0.796706    1.094220    11.00000   -1.20000
AFIX   0
C14D  2    1.607780    0.742434    1.119068    11.00000    0.09163    0.08592 =
         0.09898   -0.01832   -0.02258   -0.02144
AFIX  43
H14D  6    1.627131    0.759147    1.133488    11.00000   -1.20000
AFIX   0
C15D  2    1.605934    0.696445    1.121238    11.00000    0.09763    0.09226 =
         0.10718   -0.00010   -0.04231   -0.00415
AFIX  43
H15D  6    1.623745    0.680543    1.137459    11.00000   -1.20000
AFIX   0
C16D  2    1.577792    0.672925    1.099540    11.00000    0.08903    0.06664 =
         0.09201   -0.00264   -0.03106   -0.00157
AFIX  43
H16D  6    1.576172    0.640829    1.101753    11.00000   -1.20000
AFIX   0
SAME 0.02 0.04 N21A > C25A
N21D  7    1.496521    0.732303    1.031921    11.00000    0.06376    0.04462 =
         0.05815    0.00267    0.00511   -0.00300
N22D  7    1.472252    0.760718    1.012230    11.00000    0.07061    0.04253 =
         0.05740   -0.00113    0.00894    0.00288
C23D  2    1.483835    0.804495    1.016909    11.00000    0.08233    0.04082 =
         0.06385   -0.00050    0.01569   -0.00065
AFIX  43
H23D  6    1.471150    0.830183    1.005815    11.00000   -1.20000
AFIX   0
C24D  2    1.517142    0.805251    1.040509    11.00000    0.08237    0.04659 =
         0.06164   -0.00702    0.01813   -0.00661
AFIX  43
H24D  6    1.532464    0.830996    1.048781    11.00000   -1.20000
AFIX   0
C25D  2    1.523616    0.759637    1.049752    11.00000    0.07104    0.04882 =
         0.05785   -0.00646    0.01106   -0.00826
C26D  2    1.439876    0.743375    0.987686    11.00000    0.06106    0.05200 =
         0.05313    0.00385    0.00815    0.00667
AFIX  23
H26G  6    1.417942    0.766354    0.984328    11.00000   -1.20000
H26H  6    1.428288    0.715588    0.996828    11.00000   -1.20000
AFIX   0
SAME 0.02 0.04 N11A > C16A
N31D  7    1.312837    0.674657    0.751518    11.00000    0.05982    0.04930 =
         0.05214   -0.00656    0.00659   -0.00718
C32D  2    1.313253    0.630626    0.760708    11.00000    0.06301    0.04970 =
         0.04990   -0.00758    0.01180   -0.00427
C33D  2    1.284389    0.600187    0.747634    11.00000    0.07539    0.05138 =
         0.05595   -0.01070    0.01491   -0.00842
AFIX  43
H33D  6    1.285500    0.569283    0.754593    11.00000   -1.20000
AFIX   0
C34D  2    1.253528    0.615419    0.724039    11.00000    0.07083    0.05961 =
         0.06115   -0.01497    0.00890   -0.01367
AFIX  43
H34D  6    1.233096    0.595021    0.714620    11.00000   -1.20000
AFIX   0
C35D  2    1.252749    0.660238    0.714402    11.00000    0.06801    0.07111 =
         0.06765   -0.00975   -0.00332   -0.00900
AFIX  43
H35D  6    1.231585    0.671449    0.698560    11.00000   -1.20000
AFIX   0
C36D  2    1.283521    0.688859    0.728276    11.00000    0.07035    0.05172 =
         0.05911   -0.00443   -0.00144   -0.00440
AFIX  43
H36D  6    1.283708    0.719591    0.720974    11.00000   -1.20000
AFIX   0
SAME 0.02 0.04 N21A > C25A
N41D  7    1.369681    0.651320    0.800668    11.00000    0.05238    0.05309 =
         0.05055   -0.00361    0.00960    0.00052
N42D  7    1.398930    0.629987    0.821635    11.00000    0.06362    0.05433 =
         0.05895   -0.00276    0.00898    0.00741
C43D  2    1.393111    0.584748    0.820626    11.00000    0.07831    0.05881 =
         0.06764    0.00295    0.00284    0.01028
AFIX  43
H43D  6    1.409401    0.562703    0.833164    11.00000   -1.20000
AFIX   0
C44D  2    1.359706    0.576097    0.798434    11.00000    0.07873    0.05108 =
         0.06716   -0.00701    0.01137    0.00141
AFIX  43
H44D  6    1.348014    0.547324    0.792439    11.00000   -1.20000
AFIX   0
C45D  2    1.346551    0.618294    0.786555    11.00000    0.06035    0.05234 =
         0.05129   -0.00452    0.01251   -0.00202
C46D  2    1.428999    0.654807    0.843205    11.00000    0.05213    0.06548 =
         0.05426   -0.00068    0.00548    0.00204
AFIX  23
H46G  6    1.437076    0.682099    0.831083    11.00000   -1.20000
H46H  6    1.453422    0.635480    0.848148    11.00000   -1.20000
AFIX   0
SAME 0.02 0.04 C51A > C64A
C51D  2    1.454096    0.732389    0.954335    11.00000    0.05513    0.04684 =
         0.05527    0.00498    0.00910    0.00330
C52D  2    1.491795    0.744989    0.946612    11.00000    0.05303    0.04897 =
         0.06099    0.00219    0.00827    0.00142
AFIX  43
H52D  6    1.509454    0.761595    0.962518    11.00000   -1.20000
AFIX   0
C53D  2    1.504676    0.733474    0.915120    11.00000    0.04958    0.06397 =
         0.06382    0.00831    0.01254    0.00057
AFIX  43
H53D  6    1.530819    0.742498    0.909941    11.00000   -1.20000
AFIX   0
C54D  2    1.479753    0.709616    0.892396    11.00000    0.05111    0.06080 =
         0.05673    0.00440    0.01109    0.00388
AFIX  43
H54D  6    1.488835    0.701863    0.871441    11.00000   -1.20000
AFIX   0
C55D  2    1.440688    0.696031    0.899105    11.00000    0.04838    0.05203 =
         0.05599    0.00943    0.01129    0.00741
C56D  2    1.427269    0.708623    0.930432    11.00000    0.05125    0.04776 =
         0.05553    0.00630    0.00709    0.00683
C61D  2    1.387670    0.695752    0.937005    11.00000    0.05408    0.05559 =
         0.05594    0.00546    0.01490    0.00639
AFIX  43
H61D  6    1.377975    0.705162    0.957365    11.00000   -1.20000
AFIX   0
C62D  2    1.363135    0.670069    0.914647    11.00000    0.05011    0.06721 =
         0.06071    0.00807    0.01243    0.00111
AFIX  43
H62D  6    1.336886    0.661266    0.919706    11.00000   -1.20000
AFIX   0
C63D  2    1.376884    0.656719    0.884123    11.00000    0.05299    0.05884 =
         0.05737    0.00393    0.00501    0.00024
AFIX  43
H63D  6    1.359931    0.638489    0.868782    11.00000   -1.20000
AFIX   0
C64D  2    1.414355    0.669667    0.876267    11.00000    0.05105    0.05364 =
         0.05206    0.00637    0.00814    0.00889
SAME 0.02 0.04 N11A > C16A
N11E  7    1.402981    0.700871    0.743761    11.00000    0.05977    0.06601 =
         0.05510   -0.01031    0.01377   -0.01182
C12E  2    1.405618    0.730047    0.718631    11.00000    0.06647    0.06649 =
         0.05111   -0.01073    0.01181   -0.01911
C13E  2    1.432534    0.724210    0.694733    11.00000    0.07560    0.09694 =
         0.05587   -0.00669    0.01691   -0.02417
AFIX  43
H13E  6    1.434427    0.746341    0.677691    11.00000   -1.20000
AFIX   0
C14E  2    1.456473    0.685693    0.696190    11.00000    0.07010    0.11607 =
         0.07537   -0.02335    0.02913   -0.00363
AFIX  43
H14E  6    1.474436    0.680344    0.679690    11.00000   -1.20000
AFIX   0
C15E  2    1.453937    0.655246    0.721825    11.00000    0.07123    0.10583 =
         0.06951   -0.00965    0.02319    0.00873
AFIX  43
H15E  6    1.470003    0.628400    0.723390    11.00000   -1.20000
AFIX   0
C16E  2    1.427535    0.664473    0.745289    11.00000    0.06625    0.08422 =
         0.05994   -0.00808    0.01556    0.00662
AFIX  43
H16E  6    1.426702    0.643933    0.763516    11.00000   -1.20000
AFIX   0
SAME 0.02 0.04 N21A > C25A
N21E  7    1.351046    0.769972    0.740811    11.00000    0.06304    0.05283 =
         0.05399   -0.00036    0.00649   -0.00964
N22E  7    1.327037    0.806828    0.732265    11.00000    0.07855    0.04970 =
         0.06034    0.00198    0.00182   -0.01231
C23E  2    1.337638    0.827155    0.704516    11.00000    0.10795    0.05481 =
         0.05915    0.00883    0.00649   -0.02013
AFIX  43
H23E  6    1.325258    0.853424    0.694027    11.00000   -1.20000
AFIX   0
C24E  2    1.369436    0.803358    0.693994    11.00000    0.11083    0.06202 =
         0.06029   -0.00178    0.01641   -0.02806
AFIX  43
H24E  6    1.383470    0.809547    0.675056    11.00000   -1.20000
AFIX   0
C25E  2    1.376803    0.767717    0.717357    11.00000    0.07290    0.06096 =
         0.05078   -0.00492    0.01285   -0.02251
C26E  2    1.298918    0.823182    0.754420    11.00000    0.07203    0.04599 =
         0.07285    0.00093    0.00253   -0.00560
AFIX  23
H26I  6    1.286403    0.796850    0.764739    11.00000   -1.20000
H26J  6    1.276937    0.840305    0.741116    11.00000   -1.20000
AFIX   0
SAME 0.02 0.04 N11A > C16A
N31E  7    1.203814    1.049408    0.929667    11.00000    0.07935    0.06557 =
         0.05764    0.01128    0.01555    0.01444
C32E  2    1.209541    1.012062    0.949906    11.00000    0.06484    0.06512 =
         0.05355    0.00664    0.00615    0.00158
C33E  2    1.191508    1.007924    0.978922    11.00000    0.07043    0.06882 =
         0.05932    0.00808    0.01065   -0.00287
AFIX  43
H33E  6    1.195051    0.980993    0.992031    11.00000   -1.20000
AFIX   0
C34E  2    1.168146    1.043195    0.988966    11.00000    0.07545    0.09269 =
         0.05866    0.00362    0.01810    0.00649
AFIX  43
H34E  6    1.155643    1.041281    1.009154    11.00000   -1.20000
AFIX   0
C35E  2    1.163436    1.081779    0.968566    11.00000    0.09711    0.08815 =
         0.08566    0.01033    0.03757    0.02775
AFIX  43
H35E  6    1.147928    1.106933    0.974837    11.00000   -1.20000
AFIX   0
C36E  2    1.181634    1.082910    0.939116    11.00000    0.09213    0.07635 =
         0.07363    0.01202    0.02159    0.02754
AFIX  43
H36E  6    1.177890    1.109056    0.925174    11.00000   -1.20000
AFIX   0
SAME 0.02 0.04 N21A > C25A
N41E  7    1.258670    0.986707    0.913551    11.00000    0.06973    0.05429 =
         0.05349    0.00780    0.00806    0.00889
N42E  7    1.284028    0.950546    0.912730    11.00000    0.07468    0.05829 =
         0.06487    0.00800    0.00797    0.01331
C43E  2    1.278863    0.920626    0.937233    11.00000    0.08869    0.05856 =
         0.07443    0.01370    0.00635    0.01499
AFIX  43
H43E  6    1.292936    0.892641    0.941158    11.00000   -1.20000
AFIX   0
C44E  2    1.249722    0.937577    0.955569    11.00000    0.08401    0.06769 =
         0.06431    0.02090    0.00826    0.00541
AFIX  43
H44E  6    1.239805    0.924264    0.974679    11.00000   -1.20000
AFIX   0
C45E  2    1.237852    0.978421    0.940145    11.00000    0.06653    0.05972 =
         0.05503    0.01232    0.00770    0.00205
C46E  2    1.309956    0.943404    0.886648    11.00000    0.06573    0.05777 =
         0.06978   -0.00151    0.00736    0.01333
AFIX  23
H46I  6    1.335406    0.928617    0.896496    11.00000   -1.20000
H46J  6    1.317205    0.973272    0.877583    11.00000   -1.20000
AFIX   0
SAME 0.02 0.04 C51A > C64A
C51E  2    1.318924    0.853788    0.782187    11.00000    0.06220    0.04173 =
         0.06691    0.00450    0.00585   -0.00583
C52E  2    1.359257    0.864366    0.783953    11.00000    0.06339    0.04704 =
         0.06848    0.00137    0.01258   -0.00624
AFIX  43
H52E  6    1.375300    0.852105    0.767880    11.00000   -1.20000
AFIX   0
C53E  2    1.377169    0.893146    0.809270    11.00000    0.06234    0.05148 =
         0.07369   -0.00109    0.00827   -0.00740
AFIX  43
H53E  6    1.404999    0.901213    0.809604    11.00000   -1.20000
AFIX   0
C54E  2    1.355114    0.909869    0.833604    11.00000    0.05675    0.04796 =
         0.06853   -0.00042   -0.00081    0.00183
AFIX  43
H54E  6    1.367736    0.929061    0.850796    11.00000   -1.20000
AFIX   0
C55E  2    1.313707    0.898498    0.833023    11.00000    0.05556    0.04244 =
         0.06750    0.00810    0.00484    0.00099
C56E  2    1.295022    0.870869    0.806367    11.00000    0.05720    0.04194 =
         0.07198    0.00643    0.00346    0.00052
C61E  2    1.253248    0.860170    0.806166    11.00000    0.05736    0.04925 =
         0.09478   -0.00194    0.00410   -0.00375
AFIX  43
H61E  6    1.240253    0.842115    0.788437    11.00000   -1.20000
AFIX   0
C62E  2    1.231584    0.874979    0.830484    11.00000    0.06019    0.05585 =
         0.10769   -0.00205    0.01190   -0.00254
AFIX  43
H62E  6    1.203546    0.867618    0.829630    11.00000   -1.20000
AFIX   0
C63E  2    1.250364    0.901439    0.857294    11.00000    0.06127    0.06313 =
         0.09280    0.00080    0.01732    0.00356
AFIX  43
H63E  6    1.235227    0.910483    0.874979    11.00000   -1.20000
AFIX   0
C64E  2    1.290339    0.914178    0.857970    11.00000    0.06432    0.04941 =
         0.06899    0.00488    0.00273    0.00913
SAME 0.02 0.04 N11A > C16A
N11F  7    1.123412    0.461109    0.894489    11.00000    0.06648    0.03672 =
         0.08350    0.00240    0.01008   -0.00182
C12F  2    1.108730    0.456246    0.924033    11.00000    0.06993    0.04443 =
         0.08138    0.00298    0.01184   -0.01045
C13F  2    1.118709    0.419395    0.944517    11.00000    0.08891    0.04968 =
         0.08986    0.00953    0.00595   -0.00958
AFIX  43
H13F  6    1.107500    0.416406    0.965239    11.00000   -1.20000
AFIX   0
C14F  2    1.144937    0.386960    0.934880    11.00000    0.08215    0.04749 =
         0.10673    0.01978    0.00735   -0.00166
AFIX  43
H14F  6    1.152283    0.361682    0.949046    11.00000   -1.20000
AFIX   0
C15F  2    1.160415    0.391295    0.904744    11.00000    0.08275    0.04604 =
         0.10697    0.00734    0.00390    0.00647
AFIX  43
H15F  6    1.178341    0.369127    0.897401    11.00000   -1.20000
AFIX   0
C16F  2    1.149039    0.429121    0.885322    11.00000    0.07006    0.04350 =
         0.09057    0.00218    0.01369    0.00041
AFIX  43
H16F  6    1.159880    0.432648    0.864484    11.00000   -1.20000
AFIX   0
SAME 0.02 0.04 N21A > C25A
N21F  7    1.072330    0.525604    0.910518    11.00000    0.06406    0.04361 =
         0.07567   -0.00632    0.01134   -0.00491
N22F  7    1.042827    0.550447    0.922275    11.00000    0.06868    0.04877 =
         0.08411   -0.00951    0.02413   -0.00202
C23F  2    1.032639    0.532634    0.951265    11.00000    0.10337    0.05995 =
         0.11153   -0.00330    0.05102   -0.00430
AFIX  43
H23F  6    1.013066    0.544405    0.964610    11.00000   -1.20000
AFIX   0
C24F  2    1.056079    0.493974    0.957900    11.00000    0.10578    0.05659 =
         0.09370    0.01002    0.03419   -0.00526
AFIX  43
H24F  6    1.055559    0.473778    0.976369    11.00000   -1.20000
AFIX   0
C25F  2    1.080131    0.490914    0.932341    11.00000    0.07651    0.04195 =
         0.08603   -0.00050    0.01853   -0.00867
C26F  2    1.027397    0.591372    0.906034    11.00000    0.07035    0.05341 =
         0.08254   -0.01028    0.01308    0.00231
AFIX  23
H26K  6    0.999399    0.596714    0.911621    11.00000   -1.20000
H26L  6    1.026060    0.587351    0.881384    11.00000   -1.20000
AFIX   0
SAME 0.02 0.04 N11A > C16A
N31F  7    0.967124    0.905759    0.947397    11.00000    0.05236    0.04315 =
         0.06141   -0.00095    0.00015    0.00212
C32F  2    0.982255    0.923144    0.920392    11.00000    0.05630    0.03961 =
         0.05798   -0.00103   -0.00068    0.00199
C33F  2    0.968330    0.963969    0.905448    11.00000    0.06485    0.04619 =
         0.05862    0.00060    0.00054    0.00425
AFIX  43
H33F  6    0.979828    0.975856    0.886572    11.00000   -1.20000
AFIX   0
C34F  2    0.937139    0.986708    0.919009    11.00000    0.07075    0.04378 =
         0.06612   -0.00057    0.00318    0.01040
AFIX  43
H34F  6    0.926182    1.014000    0.909041    11.00000   -1.20000
AFIX   0
C35F  2    0.922422    0.969131    0.947011    11.00000    0.06434    0.05014 =
         0.07121   -0.00436    0.00490    0.01165
AFIX  43
H35F  6    0.901775    0.984788    0.957060    11.00000   -1.20000
AFIX   0
C36F  2    0.937716    0.928596    0.960549    11.00000    0.05631    0.05559 =
         0.06171   -0.00137   -0.00075    0.00498
AFIX  43
H36F  6    0.927035    0.916584    0.979766    11.00000   -1.20000
AFIX   0
SAME 0.02 0.04 N21A > C25A
N41F  7    1.026343    0.858307    0.922772    11.00000    0.05968    0.04191 =
         0.05722   -0.00237    0.00318    0.00483
N42F  7    1.055637    0.841717    0.905174    11.00000    0.06033    0.04769 =
         0.06184   -0.00188    0.00403    0.00751
C43F  2    1.061299    0.868912    0.879180    11.00000    0.06799    0.05350 =
         0.06832    0.00005    0.00919    0.00367
AFIX  43
H43F  6    1.080306    0.864220    0.863407    11.00000   -1.20000
AFIX   0
C44F  2    1.034728    0.904714    0.879447    11.00000    0.06908    0.04991 =
         0.06250    0.00432    0.00829    0.00431
AFIX  43
H44F  6    1.031289    0.929424    0.864105    11.00000   -1.20000
AFIX   0
C45F  2    1.014041    0.896726    0.907122    11.00000    0.05843    0.04209 =
         0.05844    0.00175    0.00301    0.00148
C46F  2    1.075926    0.798708    0.914208    11.00000    0.06627    0.04701 =
         0.06303   -0.00410    0.00485    0.01097
AFIX  23
H46K  6    1.079683    0.795941    0.939006    11.00000   -1.20000
H46L  6    1.103222    0.799083    0.906322    11.00000   -1.20000
AFIX   0
SAME 0.02 0.04 C51A > C64A
C51F  2    1.053319    0.632890    0.916286    11.00000    0.06552    0.04599 =
         0.06730   -0.00942    0.01397    0.00398
C52F  2    1.084902    0.629563    0.941323    11.00000    0.06947    0.04575 =
         0.07388   -0.00350    0.00777    0.01221
AFIX  43
H52F  6    1.090623    0.601171    0.952153    11.00000   -1.20000
AFIX   0
C53F  2    1.109145    0.667933    0.951272    11.00000    0.06654    0.04909 =
         0.06956   -0.00255   -0.00081    0.01147
AFIX  43
H53F  6    1.132228    0.664835    0.967480    11.00000   -1.20000
AFIX   0
C54F  2    1.099153    0.709372    0.937440    11.00000    0.06158    0.04747 =
         0.06356   -0.00975    0.00624    0.00495
AFIX  43
H54F  6    1.114943    0.735268    0.944641    11.00000   -1.20000
AFIX   0
C55F  2    1.065723    0.714348    0.912603    11.00000    0.06410    0.04600 =
         0.05245   -0.00875    0.00832    0.00543
C56F  2    1.042716    0.675267    0.901210    11.00000    0.06652    0.04760 =
         0.05489   -0.01230    0.00791    0.00241
C61F  2    1.009996    0.680228    0.875634    11.00000    0.07165    0.05791 =
         0.05692   -0.01463    0.00364   -0.00053
AFIX  43
H61F  6    0.995110    0.654209    0.867312    11.00000   -1.20000
AFIX   0
C62F  2    0.999561    0.722445    0.862714    11.00000    0.07572    0.06645 =
         0.06169   -0.01018   -0.00392    0.00799
AFIX  43
H62F  6    0.977661    0.725321    0.845368    11.00000   -1.20000
AFIX   0
C63F  2    1.021037    0.761571    0.874943    11.00000    0.08050    0.05530 =
         0.05452   -0.00161   -0.00497    0.01051
AFIX  43
H63F  6    1.013249    0.790594    0.865993    11.00000   -1.20000
AFIX   0
C64F  2    1.053246    0.757968    0.899791    11.00000    0.06730    0.04679 =
         0.05439   -0.00754    0.00405    0.00630

O1S   8    1.340857    0.705102    1.013467    11.00000    0.08878
O2S   8    1.290931    0.636968    0.984556    10.75000    0.09859
O3S   8    1.219032    0.673394    0.973674    10.50000    0.14294
O4S   8    1.183084    0.719895    1.025678    10.50000    0.10430
O5S   8    1.195138    0.773950    0.927580    10.50000    0.11960
O6S   8    1.258123    0.720938    0.931769    10.50000    0.26049
B10   1    1.328169    0.545159    0.932646    11.00000    0.04797    0.05363 =
         0.06399    0.00415   -0.00079    0.00083
F11   5    1.299172    0.579515    0.930552    11.00000    0.06090    0.07154 =
         0.08494    0.00123    0.00719    0.01309
F12   5    1.308298    0.503485    0.928537    11.00000    0.08356    0.06675 =
         0.11762   -0.01341    0.00722   -0.01731
F13   5    1.351035    0.546097    0.963326    11.00000    0.06406    0.08752 =
         0.06706    0.00618   -0.00316    0.00274
F14   5    1.353223    0.550626    0.907467    11.00000    0.06648    0.07839 =
         0.07031    0.00800    0.00976    0.00945
SAME 0.02 0.04 B10 > F14
B15   1    1.279496    0.442904    0.787989    11.00000    0.07193    0.14261 =
         0.07046    0.00306    0.00661    0.04076
F16   5    1.244971    0.427778    0.774276    11.00000    0.15016    0.10304 =
         0.12085   -0.01705    0.00262   -0.00211
F17   5    1.283045    0.490297    0.779109    11.00000    0.18780    0.12691 =
         0.14664    0.00219    0.01976   -0.01326
F18   5    1.311595    0.424662    0.772011    11.00000    0.27443    0.27902 =
         0.36870    0.11157    0.17261    0.13098
F19   5    1.282321    0.443009    0.821004    11.00000    0.23119    0.26397 =
         0.13594    0.06557   -0.03542   -0.06389

SAME 0.02 0.04 B10 > F14
B20   1    1.149868    0.780906    0.839754    11.00000    0.10071    0.05972 =
         0.24856   -0.02467    0.08904   -0.00860
F21   5    1.110482    0.766231    0.824589    11.00000    0.13271    0.13101 =
         0.33297    0.01212    0.00213   -0.00936
F22   5    1.168869    0.749942    0.857797    11.00000    0.19674    0.11886 =
         0.30608    0.01488   -0.05017   -0.02333
F23   5    1.141542    0.819886    0.851908    11.00000    0.17722    0.11557 =
         0.21390   -0.03750    0.11015    0.00422
F24   5    1.171543    0.786201    0.812431    11.00000    0.13979    0.16555 =
         0.21421   -0.05930    0.06584    0.00600

SAME 0.02 0.04 B10 > F14
B25   1    1.512454    0.562352    0.849335    11.00000    0.07967    0.07832 =
         0.07839   -0.00359    0.00519    0.01118
F26   5    1.499333    0.582324    0.818581    11.00000    0.09881    0.10028 =
         0.07698    0.02464    0.02801    0.00445
F27   5    1.478210    0.556687    0.866406    11.00000    0.11866    0.08573 =
         0.09122    0.02480    0.03389    0.02069
F28   5    1.539122    0.589725    0.867389    11.00000    0.16741    0.14432 =
         0.13880   -0.02959   -0.01018   -0.05291
F29   5    1.528308    0.520069    0.845264    11.00000    0.10044    0.09197 =
         0.11644   -0.00011    0.01308    0.02478

SAME 0.02 0.04 B10 > F14
B30   1    1.113956    0.309992    1.001008    11.00000    0.09642    0.06989 =
         0.07455   -0.00037    0.01677   -0.01711
F31   5    1.110014    0.354973    1.009398    11.00000    0.15658    0.09486 =
         0.10158    0.00378   -0.00344   -0.02731
F32   5    1.082071    0.298517    0.978194    11.00000    0.13929    0.11968 =
         0.11010   -0.00950   -0.01658   -0.00520
F33   5    1.149740    0.302244    0.987532    11.00000    0.12750    0.12512 =
         0.13993    0.03173    0.02786   -0.00496
F34   5    1.114047    0.283812    1.029948    11.00000    0.14298    0.09395 =
         0.09129    0.01210    0.00505   -0.02448

SAME 0.02 0.04 B10 > F14
B35   1    1.210613    0.778004    0.686120    11.00000    0.06709    0.05293 =
         0.07028   -0.01268   -0.02670    0.01210
F36   5    1.186598    0.814898    0.679488    11.00000    0.31174    0.25154 =
         0.26995   -0.07111   -0.15803    0.17114
F37   5    1.210646    0.762704    0.720834    11.00000    0.16887    0.22255 =
         0.12927   -0.00954   -0.00530    0.08724
F38   5    1.195926    0.743476    0.666153    11.00000    0.13597    0.23107 =
         0.19792   -0.11980   -0.03100   -0.00472
F39   5    1.251200    0.783841    0.683348    11.00000    0.13122    0.15164 =
         0.19960   -0.01643   -0.03287    0.00007

SAME 0.02 0.04 B10 > F14
PART 2
B40   1    1.106331    0.635461    1.061165    10.33333    0.08132    0.04578 =
         0.05648   -0.00135    0.01273    0.01727
F41   5    1.069888    0.643037    1.075710    10.33333    0.18676    0.25019 =
         0.22789   -0.05341    0.08402    0.10070
F42   5    1.110491    0.588724    1.059929    10.33333    0.17962    0.09593 =
         0.11403    0.00830    0.00879    0.04658
F43   5    1.143734    0.647567    1.077137    10.33333    0.13095    0.13504 =
         0.05655   -0.03802   -0.03084    0.08513
F44   5    1.098387    0.650654    1.028780    10.33333    0.14370    0.11038 =
         0.05043    0.00089   -0.02970    0.07478

SAME 0.02 0.04 B10 > F13
PART 0
B95   1    1.507240    0.829072    0.757235    10.50000    0.10476    0.06850 =
         0.09140    0.00146    0.02974   -0.00086
F96   5    1.470090    0.852013    0.760371    11.00000    0.10112    0.07327 =
         0.08048    0.00058    0.00658    0.01076
F97   5    1.528650    0.822358    0.788696    10.50000    0.09550    0.14166 =
         0.12153    0.06219    0.03994    0.04535
F98   5    1.500000    0.784665    0.750000    10.50000    0.14626    0.07688 =
         0.20166    0.00000    0.08462    0.00000

S10G  9    1.318302    0.392006    0.916291    10.55000    0.13111    0.10538 =
         0.12573   -0.06075    0.07386   -0.05591
O11G  8    1.316879    0.343981    0.901743    10.55000    0.07335    0.09204 =
         0.12351   -0.01885    0.03209   -0.02308
C12G  2    1.293343    0.310307    0.916554    10.55000    0.05054    0.06943 =
         0.10730   -0.02990    0.01684   -0.00543
C13G  2    1.252907    0.307345    0.902646    10.55000    0.06425    0.05873 =
         0.11778   -0.00274    0.00254    0.00048
AFIX  43
H13G  6    1.242760    0.325873    0.884148    10.55000   -1.20000
AFIX   0
C14G  2    1.228170    0.276769    0.916538    10.55000    0.05226    0.07038 =
         0.11350    0.00526    0.01112    0.00049
AFIX  43
H14G  6    1.199966    0.275408    0.908933    10.55000   -1.20000
AFIX   0
C15G  2    1.245163    0.247512    0.942169    10.55000    0.08213    0.05849 =
         0.08452   -0.01000    0.01439    0.01298
C16G  2    1.286862    0.250656    0.955334    10.55000    0.09714    0.09625 =
         0.09033   -0.02614    0.00785    0.01431
AFIX  43
H16G  6    1.298239    0.231603    0.973114    10.55000   -1.20000
AFIX   0
C17G  2    1.310569    0.283752    0.940509    10.55000    0.06228    0.08977 =
         0.10106   -0.02355    0.00982    0.00605
AFIX  43
H17G  6    1.338740    0.286700    0.947859    10.55000   -1.20000
AFIX   0
N18G  7    1.221338    0.213772    0.954870    10.55000    0.11723    0.06135 =
         0.12401   -0.01389    0.05248    0.00225
O19G  8    1.187212    0.206557    0.937465    10.55000    0.10100    0.10132 =
         0.16042   -0.02789    0.06813   -0.01905
O20G  8    1.235213    0.192973    0.981028    10.55000    0.18142    0.07352 =
         0.12859    0.01053    0.06429    0.02448
C21G  2    1.339540    0.419779    0.886614    10.55000    0.08702    0.08976 =
         0.09650   -0.01919    0.00350   -0.00053
AFIX 137
H21A  6    1.360771    0.400825    0.878523    10.55000   -1.50000
H21B  6    1.351585    0.448147    0.895919    10.55000   -1.50000
H21C  6    1.318794    0.426748    0.867894    10.55000   -1.50000
AFIX   0
O31G  8    1.276531    0.407839    0.912450    10.55000    0.13768    0.10140 =
         0.30147   -0.07873    0.11775   -0.03223
AFIX 147
H31G  6    1.261720    0.388627    0.901438    10.55000   -1.50000
AFIX   0
O41G  8    1.342098    0.390634    0.947154    10.55000    0.26765    0.12429 =
         0.09447   -0.04479    0.04499   -0.08054

PART 1
CL1   3    1.124698    0.654384    1.055466    10.66667    0.08132    0.04578 =
         0.05648   -0.00135    0.01273    0.01727
HKLF 4


REM  DMWMS-2v1-226_JH20_rf in C2/c
REM wR2 = 0.3330, GooF = S = 1.105, Restrained GooF = 1.085 for all data
REM R1 = 0.0926 for 33739 Fo > 4sig(Fo) and 0.1324 for all 61628 data
REM 2375 parameters refined using 5666 restraints

END

WGHT      0.2000      0.0000

REM Highest difference peak  1.851,  deepest hole -0.941,  1-sigma level  0.098
Q1    1   1.1653  0.6547  1.0245  11.00000  0.05    1.85
Q2    1   1.1288  0.7037  1.0591  11.00000  0.05    1.52
Q3    1   1.1934  0.7956  0.8722  11.00000  0.05    1.45
Q4    1   1.0416  0.6247  1.0641  11.00000  0.05    1.34
Q5    1   1.1402  0.7491  0.8775  11.00000  0.05    1.28
Q6    1   1.1538  0.7196  1.0415  11.00000  0.05    1.08
Q7    1   1.2540  0.4570  0.8728  11.00000  0.05    1.06
Q8    1   1.2057  0.7533  0.9424  11.00000  0.05    0.97
Q9    1   1.5650  0.5810  0.8411  11.00000  0.05    0.94
Q10   1   1.2108  0.6918  1.0133  11.00000  0.05    0.93
Q11   1   1.1502  0.6723  1.0423  11.00000  0.05    0.93
Q12   1   1.2367  0.7915  0.9349  11.00000  0.05    0.85
Q13   1   1.1599  0.7496  0.8257  11.00000  0.05    0.81
Q14   1   1.0165  0.4483  0.7912  11.00000  0.05    0.80
Q15   1   1.1309  0.6240  1.0734  11.00000  0.05    0.75
Q16   1   1.3288  0.3452  0.9477  11.00000  0.05    0.73
Q17   1   1.1850  0.2830  0.8942  11.00000  0.05    0.73
Q18   1   1.2739  0.6434  0.9771  11.00000  0.05    0.72
Q19   1   1.1617  0.6588  1.0710  11.00000  0.05    0.72
Q20   1   1.3004  0.6322  0.9890  11.00000  0.05    0.70
Q21   1   1.1778  0.2704  0.9225  11.00000  0.05    0.69
Q22   1   1.3167  0.2708  0.9650  11.00000  0.05    0.69
Q23   1   1.1689  0.7401  0.8524  11.00000  0.05    0.68
Q24   1   1.2279  0.6856  0.9601  11.00000  0.05    0.64
Q25   1   1.2573  0.3208  0.8521  11.00000  0.05    0.63
Q26   1   1.2607  0.7111  0.9356  11.00000  0.05    0.63
Q27   1   1.2039  0.7307  1.0381  11.00000  0.05    0.62
Q28   1   1.1113  0.6465  1.0245  11.00000  0.05    0.60
Q29   1   0.9785  0.4507  0.8019  11.00000  0.05    0.60
Q30   1   1.3247  0.3851  0.7836  11.00000  0.05    0.59
Q31   1   1.2484  0.4080  0.8165  11.00000  0.05    0.55
Q32   1   1.1653  0.7743  0.8630  11.00000  0.05    0.54
Q33   1   1.1739  0.2295  0.9198  11.00000  0.05    0.54
Q34   1   0.9718  0.4742  0.8298  11.00000  0.05    0.54
Q35   1   1.0799  0.6635  1.0629  11.00000  0.05    0.54
Q36   1   1.3588  0.3770  0.9493  11.00000  0.05    0.54
Q37   1   1.2787  0.3394  0.8754  11.00000  0.05    0.53
Q38   1   1.2216  0.3084  0.8672  11.00000  0.05    0.51
Q39   1   1.3694  0.4113  0.8621  11.00000  0.05    0.51
Q40   1   1.2740  0.4278  0.7931  11.00000  0.05    0.50
Q41   1   1.2670  0.3503  0.8887  11.00000  0.05    0.49
Q42   1   1.2909  0.4682  0.7991  11.00000  0.05    0.49
Q43   1   1.1797  0.7370  0.7173  11.00000  0.05    0.49
Q44   1   1.0897  0.3902  1.0173  11.00000  0.05    0.49
Q45   1   1.2432  0.3361  0.8745  11.00000  0.05    0.47
Q46   1   1.3392  0.2335  0.9740  11.00000  0.05    0.47
Q47   1   1.5216  0.6215  0.8635  11.00000  0.05    0.47
Q48   1   1.3000  0.3606  0.9165  11.00000  0.05    0.46
Q49   1   1.1978  0.7882  0.9263  11.00000  0.05    0.45
Q50   1   1.3293  0.3984  0.9376  11.00000  0.05    0.45
;
_shelx_res_checksum              71232

_shelx_fab_checksum              2286
_olex2_submission_special_instructions 'No special instructions were received'
_oxdiff_exptl_absorpt_empirical_details 
;
Empirical correction (ABSPACK) includes:
- Absorption correction using spherical harmonics
- Frame scaling
;
_oxdiff_exptl_absorpt_empirical_full_max 1.275
_oxdiff_exptl_absorpt_empirical_full_min 0.830
####################################################################### 
# 
# This file contains crystal structure data downloaded from the 
# Cambridge Structural Database (CSD) hosted by the Cambridge 
# Crystallographic Data Centre (CCDC).
# 
# Full information about CCDC data access policies and citation 
# guidelines are available at http://www.ccdc.cam.ac.uk/access/V1 
# 
# Audit and citation data items may have been added by the CCDC. 
# Please retain this information to preserve the provenance of 
# this file and to allow appropriate attribution of the data. 
# 
#######################################################################

data_81217069_shelxt
_database_code_depnum_ccdc_archive 'CCDC 2366305'
_audit_update_record             
;
2024-06-27 deposited with the CCDC.	2024-08-14 downloaded from the CCDC.
;
_refine_special_details          
;Refinement of F^2^ against ALL reflections.  The weighted R-factor wR and goodness of fit S are based on F^2^, conventional R-factors R are based on F, with F set to zero for negative F^2^. The threshold expression of F^2^ > 2sigma(F^2^) is used only for calculating R-factors(gt) etc. and is not relevant to the choice of reflections for refinement.  R-factors based on F^2^ are statistically about twice as large as those based on F, and R- factors based on ALL data will be even larger.

The structure consists of a coordination cage complex cation with the formula Co8(C28H22N6)12, 1 chloride and 15 BF4 counter anions, 32.3 methanol and 2.7 phenyl propyl carbonate guests per formula unit.

Rigid bond and similarity restraints were applied to the anisotropic displacement parameters of all atoms in the structure (RIGU and SIMU). Hydrogen of the hydroxy (OH) motif was not modelled but is included in the unit cell contents and calculation of derived parameters. All other hydrogen atoms were geometrically placed and refined with riding model.

The occupancy of the cage encapsulated phenyl propyl carbonate residue G was found to have positional disorder with a methanol solvent molecule residue O11S and were restrained to sum to unity with a fixed occupancy of 0.35 and 0.65 per asymmetric unit. 

The occupancy of non-encapsulated guest phenyl propyl carbonate residue H was fixed to 1 (two per cage). 
Tetrafluoroborate residue B10, B15, B25, B30, and B95 were modelled with fixed occupancy of 1, 0.95, 1, 0.65, and 0.5 respectively. Tetrafluoroborate residues B20 [0.5] and B35 [0.665] were found to have positional disorder with residues B20A [0.5] and Cl35 [0.335] and were restrained to sum to unity and fixed to occupancy values in square brackets.

1,2 and 1,3 bond length restraints were applied to anion B20, B20A, and B95 (DFIX and SADI). The geometries of the remaining tetrafluoroborate were restrained to have similar geometries (SAME). 
The geometries of methylene-pyrazole, pyridine, and naphthyl moieities were restrained to have similar geometries (SAME).

Disordered solvent molecules could not be sensibly modelled, so the structure was treated with a solvent mask using Olex2 implementation of BYPASS (a.k.a. SQUEEZE). Details are included below within the smtbx_masks section.,SQUEEZE
;
_exptl_crystal_preparation       
'Crystal was soaked in a solution of phenyl propyl carbonate in methanolic mother liquor (from the solvothermal crystals growth) for 24 hours. Crystals were transferred to Fomblin oil before a crystal was mounted on a MiteGen Microloop and flash frozen under liquid nitrogen for storage.'
_smtbx_masks_special_details     
;
A solvent mask was calculated and 2408 electrons were 
found in a volume of 8394\%A^3^ in 2 voids per unit cell. 
This is consistent with the presence of 
0.33[Cl], 1.57[BF4], 29.6[CH3OH] per Formula Unit 
which account for 2411 electrons 
per unit cell.
;
loop_
_smtbx_masks_void_nr
_smtbx_masks_void_average_x
_smtbx_masks_void_average_y
_smtbx_masks_void_average_z
_smtbx_masks_void_volume
_smtbx_masks_void_count_electrons
_smtbx_masks_void_content
1 -0.417 0.250 0.667 4148.8 1199.9 '0.66 Cl,3.14 BF4,59 CH3OH'
2 0.090 -0.250 0.660 4148.8 1199.9 '0.66 Cl,3.14 BF4,59 CH3OH'
3 0.226 0.163 0.448 11.5 1.1 '0.05 CH3OH'
4 0.226 0.837 0.948 11.5 1.1 '0.05 CH3OH'
5 0.274 0.337 0.552 11.5 1.1 '0.05 CH3OH'
6 0.274 0.663 0.052 11.5 1.1 '0.05 CH3OH'
7 0.726 0.337 0.948 11.5 1.1 '0.05 CH3OH'
8 0.726 0.663 0.448 11.5 1.1 '0.05 CH3OH'
9 0.774 0.163 0.052 11.5 1.1 '0.05 CH3OH'
10 0.774 0.837 0.552 11.5 1.1 '0.05 CH3OH'

_smtbx_masks_void_probe_radius   1.2
_smtbx_masks_void_truncation_radius 1.2
_audit_creation_date             2021-08-04
_audit_creation_method           
;
Olex2 1.3
(compiled 2020.11.12 svn.r5f609507 for OlexSys, GUI svn.r6272)
;
_shelx_SHELXL_version_number     2018/3
_chemical_name_common            ?
_chemical_name_systematic        ?
_chemical_formula_moiety         
'C336 H264 Co8 N72, 13.43(B F4), 0.67(Cl1), 2.7(C10 H12 O3), 1.3(C H3 O), 0.33[Cl], 1.57[BF4], 29.6[CH3OH]'
_chemical_formula_sum            
'C364.30 H300.30 B13.43 Cl0.67 Co8 F53.72 N72 O9.40'
_chemical_formula_weight         7498.10
_chemical_melting_point          ?
loop_
_atom_type_symbol
_atom_type_description
_atom_type_scat_dispersion_real
_atom_type_scat_dispersion_imag
_atom_type_scat_source
C C 0.0019 0.0015 'International Tables Vol C Tables 4.2.6.8 and 6.1.1.4'
H H 0.0000 0.0000 'International Tables Vol C Tables 4.2.6.8 and 6.1.1.4'
B B 0.0004 0.0006 'International Tables Vol C Tables 4.2.6.8 and 6.1.1.4'
Cl Cl 0.1253 0.1495 'International Tables Vol C Tables 4.2.6.8 and 6.1.1.4'
Co Co 0.2978 0.9222 'International Tables Vol C Tables 4.2.6.8 and 6.1.1.4'
F F 0.0124 0.0097 'International Tables Vol C Tables 4.2.6.8 and 6.1.1.4'
N N 0.0037 0.0031 'International Tables Vol C Tables 4.2.6.8 and 6.1.1.4'
O O 0.0071 0.0057 'International Tables Vol C Tables 4.2.6.8 and 6.1.1.4'

_shelx_space_group_comment       
;
The symmetry employed for this shelxl refinement is uniquely defined
by the following loop, which should always be used as a source of
symmetry information in preference to the above space-group names.
They are only intended as comments.
;
_space_group_crystal_system      monoclinic
_space_group_IT_number           15
_space_group_name_H-M_alt        'C 1 2/c 1'
_space_group_name_Hall           '-C 2yc'
loop_
_space_group_symop_operation_xyz
'x, y, z'
'-x, y, -z+1/2'
'x+1/2, y+1/2, z'
'-x+1/2, y+1/2, -z+1/2'
'-x, -y, -z'
'x, -y, z-1/2'
'-x+1/2, -y+1/2, -z'
'x+1/2, -y+1/2, z-1/2'

loop_
_symmetry_equiv_pos_as_xyz
-x,y,-z+1/2

_cell_length_a                   33.15338(8)
_cell_length_b                   29.94428(8)
_cell_length_c                   40.69995(12)
_cell_angle_alpha                90.00000000000001
_cell_angle_beta                 95.6581(2)
_cell_angle_gamma                90.00000000000001
_cell_volume                     40208.18(13)
_cell_formula_units_Z            4
_cell_measurement_reflns_used    81774
_cell_measurement_temperature    100
_cell_measurement_theta_max      28.534367226644157
_cell_measurement_theta_min      0.9710252991593653
_shelx_estimated_absorpt_T_max   ?
_shelx_estimated_absorpt_T_min   ?
_exptl_absorpt_coefficient_mu    0.382
_exptl_absorpt_correction_T_max  1.0
_exptl_absorpt_correction_T_min  0.9734949310749137
_exptl_absorpt_correction_type   empirical
_exptl_absorpt_process_details   
;
CCP4 7.1.000: AIMLESS, version 0.7.4 : 13/12/18
Scaling & analysis of unmerged intensities, absorption correction using spherical harmonics
;
_exptl_absorpt_special_details   ?
_exptl_crystal_colour            'clear light orange'
_exptl_crystal_colour_lustre     clear
_exptl_crystal_colour_modifier   light
_exptl_crystal_colour_primary    orange
_exptl_crystal_density_diffrn    1.239
_exptl_crystal_density_meas      ?
_exptl_crystal_density_method    ?
_exptl_crystal_description       block
_exptl_crystal_F_000             15373
_exptl_crystal_size_max          0.04
_exptl_crystal_size_mid          0.03
_exptl_crystal_size_min          0.02
_exptl_transmission_factor_max   ?
_exptl_transmission_factor_min   ?
_diffrn_reflns_av_R_equivalents  0.0840
_diffrn_reflns_av_unetI/netI     0.0797
_diffrn_reflns_Laue_measured_fraction_full 0.998
_diffrn_reflns_Laue_measured_fraction_max 0.997
_diffrn_reflns_limit_h_max       48
_diffrn_reflns_limit_h_min       -48
_diffrn_reflns_limit_k_max       43
_diffrn_reflns_limit_k_min       -43
_diffrn_reflns_limit_l_max       58
_diffrn_reflns_limit_l_min       -58
_diffrn_reflns_number            345537
_diffrn_reflns_point_group_measured_fraction_full 0.998
_diffrn_reflns_point_group_measured_fraction_max 0.997
_diffrn_reflns_theta_full        24.415
_diffrn_reflns_theta_max         29.947
_diffrn_reflns_theta_min         0.975
_diffrn_ambient_temperature      100
_diffrn_detector                 'Photon counting pixel array'
_diffrn_detector_area_resol_mean ?
_diffrn_detector_type            'Dectris PILATUS 2M'
_diffrn_measured_fraction_theta_full 0.998
_diffrn_measured_fraction_theta_max 0.997
_diffrn_measurement_device       'Fixed \c 3-circle diffractometer'
_diffrn_measurement_device_type  'Fluid Film Devices'
_diffrn_measurement_method       'shutterless scans'
_diffrn_measurement_specimen_support 'MiTeGen MicroMount'
_diffrn_radiation_monochromator  'Silicon 111'
_diffrn_radiation_type           Synchrotron
_diffrn_radiation_wavelength     0.6889
_diffrn_source                   Synchrotron
_diffrn_source_details           'Allan et al. (2017)'
_diffrn_source_type              'Diamond Light Source Beamline I19-1'
_diffrn_special_details          ?
_reflns_Friedel_coverage         0.000
_reflns_Friedel_fraction_full    .
_reflns_Friedel_fraction_max     .
_reflns_number_gt                32952
_reflns_number_total             63895
_reflns_special_details          
;
 Reflections were merged by SHELXL according to the crystal
 class for the calculation of statistics and refinement.
 
 Structure factors included contributions from the .fab file.
 
 _reflns_Friedel_fraction is defined as the number of unique
 Friedel pairs measured divided by the number that would be
 possible theoretically, ignoring centric projections and
 systematic absences.
;
_reflns_threshold_expression     'I > 2\s(I)'
_computing_cell_refinement       
'DIALS 2theta refinement, DIALS 3.0.1-g63768655c-release'
_computing_data_collection       'GDA - generic data acquisition software'
_computing_data_reduction        
;
aimless (Evans, P. R. and Murshudov, G. N., 2013)
ccp4 (Winn, M. D. et al., 2011)
DIALS 3.0.1-g63768655c-release (Winter, G. et al., 2018)
pointless (Evans, P., 2006)
XIA2 0.7.38-g6919f305-dials-3.0 (Winter, G., 2010)
;
_computing_molecular_graphics    'Olex2 1.3 (Dolomanov et al., 2009)'
_computing_publication_material  'Olex2 1.3 (Dolomanov et al., 2009)'
_computing_structure_refinement  'SHELXL 2018/3 (Sheldrick, 2015)'
_computing_structure_solution    'SHELXT  (Sheldrick, 2015)'
_refine_diff_density_max         1.711
_refine_diff_density_min         -1.052
_refine_diff_density_rms         0.084
_refine_ls_extinction_coef       .
_refine_ls_extinction_method     none
_refine_ls_goodness_of_fit_ref   1.014
_refine_ls_hydrogen_treatment    constr
_refine_ls_matrix_type           full
_refine_ls_number_parameters     2562
_refine_ls_number_reflns         63895
_refine_ls_number_restraints     10160
_refine_ls_R_factor_all          0.1255
_refine_ls_R_factor_gt           0.0766
_refine_ls_restrained_S_all      1.059
_refine_ls_shift/su_max          0.002
_refine_ls_shift/su_mean         0.000
_refine_ls_structure_factor_coef Fsqd
_refine_ls_weighting_details     
'w=1/[\s^2^(Fo^2^)+(0.1521P)^2^] where P=(Fo^2^+2Fc^2^)/3'
_refine_ls_weighting_scheme      calc
_refine_ls_wR_factor_gt          0.2373
_refine_ls_wR_factor_ref         0.2629
_olex2_refinement_description    
;
1. Fixed Uiso
 At 1.2 times of:
  All C(H) groups, All C(H,H) groups
 At 1.5 times of:
  All C(H,H,H) groups
2. Restrained distances
 B20-F23 = B20-F24 = B20-F22 = B20-F21
 1.42 with sigma of 0.02
 B20A-F23A = B20A-F24A = B20A-F22A = B20A-F21A
 1.42 with sigma of 0.02
 B95-F96 = B95-F97 = B95-F98 = B95-F99
 1.42 with sigma of 0.02
 F23-F24 \\sim F24-F22 \\sim F22-F21 \\sim F21-F23 \\sim F24-F21 \\sim F23-F22
 with sigma of 0.04
 F23A-F24A \\sim F24A-F22A \\sim F22A-F21A \\sim F21A-F23A \\sim F24A-F21A
\\sim F23A-F22A
 with sigma of 0.04
 F99-F97 \\sim F97-F96 \\sim F96-F98 \\sim F98-F99 \\sim F97-F98 \\sim F99-F96
 with sigma of 0.04
3. Uiso/Uaniso restraints and constraints
N11A \\sim C12A \\sim C13A \\sim C14A \\sim C15A \\sim C16A \\sim N21A \\sim
N22A \\sim C23A \\sim C24A \\sim C25A \\sim C26A \\sim N31A \\sim C32A \\sim
C33A \\sim C34A \\sim C35A \\sim C36A \\sim N41A \\sim N42A \\sim C43A \\sim
C44A \\sim C45A \\sim C46A \\sim C51A \\sim C52A \\sim C53A \\sim C54A \\sim
C55A \\sim C56A \\sim C61A \\sim C62A \\sim C63A \\sim C64A \\sim N11B \\sim
C12B \\sim C13B \\sim C14B \\sim C15B \\sim C16B \\sim N21B \\sim N22B \\sim
C23B \\sim C24B \\sim C25B \\sim C26B \\sim N31B \\sim C32B \\sim C33B \\sim
C34B \\sim C35B \\sim C36B \\sim N41B \\sim N42B \\sim C43B \\sim C44B \\sim
C45B \\sim C46B \\sim C51B \\sim C52B \\sim C53B \\sim C54B \\sim C55B \\sim
C56B \\sim C61B \\sim C62B \\sim C63B \\sim C64B \\sim N11C \\sim C12C \\sim
C13C \\sim C14C \\sim C15C \\sim C16C \\sim N21C \\sim N22C \\sim C23C \\sim
C24C \\sim C25C \\sim C26C \\sim N31C \\sim C32C \\sim C33C \\sim C34C \\sim
C35C \\sim C36C \\sim N41C \\sim N42C \\sim C43C \\sim C44C \\sim C45C \\sim
C46C \\sim C51C \\sim C52C \\sim C53C \\sim C54C \\sim C55C \\sim C56C \\sim
C61C \\sim C62C \\sim C63C \\sim C64C \\sim N11D \\sim C12D \\sim C13D \\sim
C14D \\sim C15D \\sim C16D \\sim N21D \\sim N22D \\sim C23D \\sim C24D \\sim
C25D \\sim C26D \\sim N31D \\sim C32D \\sim C33D \\sim C34D \\sim C35D \\sim
C36D \\sim N41D \\sim N42D \\sim C43D \\sim C44D \\sim C45D \\sim C46D \\sim
C51D \\sim C52D \\sim C53D \\sim C54D \\sim C55D \\sim C56D \\sim C61D \\sim
C62D \\sim C63D \\sim C64D \\sim N11E \\sim C12E \\sim C13E \\sim C14E \\sim
C15E \\sim C16E \\sim N21E \\sim N22E \\sim C23E \\sim C24E \\sim C25E \\sim
C26E \\sim N31E \\sim C32E \\sim C33E \\sim C34E \\sim C35E \\sim C36E \\sim
N41E \\sim N42E \\sim C43E \\sim C44E \\sim C45E \\sim C46E \\sim C51E \\sim
C52E \\sim C53E \\sim C54E \\sim C55E \\sim C56E \\sim C61E \\sim C62E \\sim
C63E \\sim C64E \\sim N11F \\sim C12F \\sim C13F \\sim C14F \\sim C15F \\sim
C16F \\sim N21F \\sim N22F \\sim C23F \\sim C24F \\sim C25F \\sim C26F \\sim
N31F \\sim C32F \\sim C33F \\sim C34F \\sim C35F \\sim C36F \\sim N41F \\sim
N42F \\sim C43F \\sim C44F \\sim C45F \\sim C46F \\sim C51F \\sim C52F \\sim
C53F \\sim C54F \\sim C55F \\sim C56F \\sim C61F \\sim C62F \\sim C63F \\sim
C64F \\sim B10 \\sim F11 \\sim F12 \\sim F13 \\sim F14 \\sim B15 \\sim F16
\\sim F17 \\sim F18 \\sim F19 \\sim B20 \\sim F21 \\sim F22 \\sim F23 \\sim F24
\\sim B20A \\sim F21A \\sim F22A \\sim F23A \\sim F24A \\sim B25 \\sim F26
\\sim F27 \\sim F28 \\sim F29 \\sim B30 \\sim F31 \\sim F32 \\sim F33 \\sim F34
\\sim B30A \\sim F31A \\sim F32A \\sim F33A \\sim F34A \\sim Cl35 \\sim B35
\\sim F36 \\sim F37 \\sim F38 \\sim F39 \\sim B40 \\sim F41 \\sim F42 \\sim F43
\\sim F44 \\sim C11G \\sim O12G \\sim O21G \\sim C22G \\sim C26G \\sim C27G
\\sim C25G \\sim C24G \\sim C23G \\sim O31G \\sim C32G \\sim C33G \\sim C34G
\\sim C11H \\sim O12H \\sim O21H \\sim C22H \\sim C27H \\sim C26H \\sim C25H
\\sim C24H \\sim C23H \\sim O31H \\sim C32H \\sim C33H \\sim C34H \\sim O11S
\\sim C12S \\sim B95 \\sim F96 \\sim F97 \\sim F98 \\sim F99: within 2.5A with
sigma of 0.04 and sigma for terminal atoms of 0.08 within 2.5A
4. Rigid body (RIGU) restrains
 N11A, C12A, C13A, C14A, C15A, C16A, N21A, N22A, C23A, C24A, C25A, C26A, N31A,
 C32A, C33A, C34A, C35A, C36A, N41A, N42A, C43A, C44A, C45A, C46A, C51A, C52A,
 C53A, C54A, C55A, C56A, C61A, C62A, C63A, C64A, N11B, C12B, C13B, C14B, C15B,
 C16B, N21B, N22B, C23B, C24B, C25B, C26B, N31B, C32B, C33B, C34B, C35B, C36B,
 N41B, N42B, C43B, C44B, C45B, C46B, C51B, C52B, C53B, C54B, C55B, C56B, C61B,
 C62B, C63B, C64B, N11C, C12C, C13C, C14C, C15C, C16C, N21C, N22C, C23C, C24C,
 C25C, C26C, N31C, C32C, C33C, C34C, C35C, C36C, N41C, N42C, C43C, C44C, C45C,
 C46C, C51C, C52C, C53C, C54C, C55C, C56C, C61C, C62C, C63C, C64C, N11D, C12D,
 C13D, C14D, C15D, C16D, N21D, N22D, C23D, C24D, C25D, C26D, N31D, C32D, C33D,
 C34D, C35D, C36D, N41D, N42D, C43D, C44D, C45D, C46D, C51D, C52D, C53D, C54D,
 C55D, C56D, C61D, C62D, C63D, C64D, N11E, C12E, C13E, C14E, C15E, C16E, N21E,
 N22E, C23E, C24E, C25E, C26E, N31E, C32E, C33E, C34E, C35E, C36E, N41E, N42E,
 C43E, C44E, C45E, C46E, C51E, C52E, C53E, C54E, C55E, C56E, C61E, C62E, C63E,
 C64E, N11F, C12F, C13F, C14F, C15F, C16F, N21F, N22F, C23F, C24F, C25F, C26F,
 N31F, C32F, C33F, C34F, C35F, C36F, N41F, N42F, C43F, C44F, C45F, C46F, C51F,
 C52F, C53F, C54F, C55F, C56F, C61F, C62F, C63F, C64F, B10, F11, F12, F13, F14,
 B15, F16, F17, F18, F19, B20, F21, F22, F23, F24, B20A, F21A, F22A, F23A, F24A,
  B25, F26, F27, F28, F29, B30, F31, F32, F33, F34, B30A, F31A, F32A, F33A,
 F34A, Cl35, B35, F36, F37, F38, F39, B40, F41, F42, F43, F44, C11G, O12G, O21G,
  C22G, C26G, C27G, C25G, C24G, C23G, O31G, C32G, C33G, C34G, C11H, O12H, O21H,
 C22H, C27H, C26H, C25H, C24H, C23H, O31H, C32H, C33H, C34H, O11S, C12S, B95,
 F96, F97, F98, F99
 with sigma for 1-2 distances of 0.004 and sigma for 1-3 distances of 0.004
5. Same fragment restrains
{N11A, C12A, C13A, C14A, C15A, C16A} sigma for 1-2: 0.02, 1-3: 0.04
as in
{N31A, C32A, C33A, C34A, C35A, C36A}
{N21A, N22A, C23A, C24A, C25A} sigma for 1-2: 0.02, 1-3: 0.04
as in
{N41A, N42A, C43A, C44A, C45A}
{N11A, C12A, C13A, C14A, C15A, C16A} sigma for 1-2: 0.02, 1-3: 0.04
as in
{N11B, C12B, C13B, C14B, C15B, C16B}
{N11A, C12A, C13A, C14A, C15A, C16A} sigma for 1-2: 0.02, 1-3: 0.04
as in
{N31B, C32B, C33B, C34B, C35B, C36B}
{N21A, N22A, C23A, C24A, C25A} sigma for 1-2: 0.02, 1-3: 0.04
as in
{N41B, N42B, C43B, C44B, C45B}
{C51A, C52A, C53A, C54A, C55A, C56A, C61A, C62A, C63A, C64A} sigma for 1-2:
0.02, 1-3: 0.04
as in
{C51B, C52B, C53B, C54B, C55B, C56B, C61B, C62B, C63B, C64B}
{N11A, C12A, C13A, C14A, C15A, C16A} sigma for 1-2: 0.02, 1-3: 0.04
as in
{N11C, C12C, C13C, C14C, C15C, C16C}
{N21A, N22A, C23A, C24A, C25A} sigma for 1-2: 0.02, 1-3: 0.04
as in
{N21C, N22C, C23C, C24C, C25C}
{N11A, C12A, C13A, C14A, C15A, C16A} sigma for 1-2: 0.02, 1-3: 0.04
as in
{N31C, C32C, C33C, C34C, C35C, C36C}
{N21A, N22A, C23A, C24A, C25A} sigma for 1-2: 0.02, 1-3: 0.04
as in
{N41C, N42C, C43C, C44C, C45C}
{C51A, C52A, C53A, C54A, C55A, C56A, C61A, C62A, C63A, C64A} sigma for 1-2:
0.02, 1-3: 0.04
as in
{C51C, C52C, C53C, C54C, C55C, C56C, C61C, C62C, C63C, C64C}
{N11A, C12A, C13A, C14A, C15A, C16A} sigma for 1-2: 0.02, 1-3: 0.04
as in
{N11D, C12D, C13D, C14D, C15D, C16D}
{N21A, N22A, C23A, C24A, C25A} sigma for 1-2: 0.02, 1-3: 0.04
as in
{N21D, N22D, C23D, C24D, C25D}
{N11A, C12A, C13A, C14A, C15A, C16A} sigma for 1-2: 0.02, 1-3: 0.04
as in
{N31D, C32D, C33D, C34D, C35D, C36D}
{N21A, N22A, C23A, C24A, C25A} sigma for 1-2: 0.02, 1-3: 0.04
as in
{N41D, N42D, C43D, C44D, C45D}
{C51A, C52A, C53A, C54A, C55A, C56A, C61A, C62A, C63A, C64A} sigma for 1-2:
0.02, 1-3: 0.04
as in
{C51D, C52D, C53D, C54D, C55D, C56D, C61D, C62D, C63D, C64D}
{N11A, C12A, C13A, C14A, C15A, C16A} sigma for 1-2: 0.02, 1-3: 0.04
as in
{N11E, C12E, C13E, C14E, C15E, C16E}
{N21A, N22A, C23A, C24A, C25A} sigma for 1-2: 0.02, 1-3: 0.04
as in
{N21E, N22E, C23E, C24E, C25E}
{N11A, C12A, C13A, C14A, C15A, C16A} sigma for 1-2: 0.02, 1-3: 0.04
as in
{N31E, C32E, C33E, C34E, C35E, C36E}
{N21A, N22A, C23A, C24A, C25A} sigma for 1-2: 0.02, 1-3: 0.04
as in
{N41E, N42E, C43E, C44E, C45E}
{C51A, C52A, C53A, C54A, C55A, C56A, C61A, C62A, C63A, C64A} sigma for 1-2:
0.02, 1-3: 0.04
as in
{C51E, C52E, C53E, C54E, C55E, C56E, C61E, C62E, C63E, C64E}
{N11A, C12A, C13A, C14A, C15A, C16A} sigma for 1-2: 0.02, 1-3: 0.04
as in
{N11F, C12F, C13F, C14F, C15F, C16F}
{N21A, N22A, C23A, C24A, C25A} sigma for 1-2: 0.02, 1-3: 0.04
as in
{N21F, N22F, C23F, C24F, C25F}
{N11A, C12A, C13A, C14A, C15A, C16A} sigma for 1-2: 0.02, 1-3: 0.04
as in
{N31F, C32F, C33F, C34F, C35F, C36F}
{N21A, N22A, C23A, C24A, C25A} sigma for 1-2: 0.02, 1-3: 0.04
as in
{N41F, N42F, C43F, C44F, C45F}
{C51A, C52A, C53A, C54A, C55A, C56A, C61A, C62A, C63A, C64A} sigma for 1-2:
0.02, 1-3: 0.04
as in
{C51F, C52F, C53F, C54F, C55F, C56F, C61F, C62F, C63F, C64F}
{B10, F11, F12, F13, F14} sigma for 1-2: 0.02, 1-3: 0.04
as in
{B15, F16, F17, F18, F19}
{B10, F11, F12, F13, F14} sigma for 1-2: 0.02, 1-3: 0.04
as in
{B20, F21, F22, F23, F24}
{B10, F11, F12, F13, F14} sigma for 1-2: 0.02, 1-3: 0.04
as in
{B20A, F21A, F22A, F23A, F24A}
{B10, F11, F12, F13, F14} sigma for 1-2: 0.02, 1-3: 0.04
as in
{B25, F26, F27, F28, F29}
{B10, F11, F12, F13, F14} sigma for 1-2: 0.02, 1-3: 0.04
as in
{B30, F31, F32, F33, F34}
{B10, F11, F12, F13, F14} sigma for 1-2: 0.02, 1-3: 0.04
as in
{B30A, F31A, F32A, F33A, F34A}
{B10, F11, F12, F13, F14} sigma for 1-2: 0.02, 1-3: 0.04
as in
{B35, F36, F37, F38, F39}
{B10, F11, F12, F13, F14} sigma for 1-2: 0.02, 1-3: 0.04
as in
{B40, F41, F42, F43, F44}
{C11G, O12G, O21G, C22G, C26G, C27G, C25G, C24G, C23G, O31G, C32G, C33G, C34G}
sigma for 1-2: 0.02, 1-3: 0.04
as in
{C11H, O12H, O21H, C22H, C27H, C26H, C25H, C24H, C23H, O31H, C32H, C33H, C34H}
{B10, F11, F12, F13, F14} sigma for 1-2: 0.02, 1-3: 0.04
as in
{B95, F96, F97, F98, F99}
6. Others
 Fixed Sof: B15(0.95) F16(0.95) F17(0.95) F18(0.95) F19(0.95) B20(0.365)
 F21(0.365) F22(0.365) F23(0.365) F24(0.365) B20A(0.635) F21A(0.635)
 F22A(0.635) F23A(0.635) F24A(0.635) B30(0.5) F31(0.5) F32(0.5) F33(0.5)
 F34(0.5) B30A(0.5) F31A(0.5) F32A(0.5) F33A(0.5) F34A(0.5) Cl35(0.335)
 B35(0.665) F36(0.665) F37(0.665) F38(0.665) F39(0.665) B40(0.6) F41(0.6)
 F42(0.6) F43(0.6) F44(0.6) C11G(0.35) O12G(0.35) O21G(0.35) C22G(0.35)
 C26G(0.35) H26M(0.35) C27G(0.35) H27G(0.35) C25G(0.35) H25G(0.35) C24G(0.35)
 H24G(0.35) C23G(0.35) H23G(0.35) O31G(0.35) C32G(0.35) H32A(0.35) H32B(0.35)
 C33G(0.35) H33G(0.35) H33H(0.35) C34G(0.35) H34G(0.35) H34H(0.35) H34I(0.35)
 O11S(0.65) C12S(0.65) H12A(0.65) H12B(0.65) H12C(0.65) B95(0.5) F96(0.5)
 F97(0.5) F98(0.5) F99(0.5)
7.a Secondary CH2 refined with riding coordinates:
 C26A(H26A,H26B), C46A(H46A,H46B), C26B(H26C,H26D), C46B(H46C,H46D), C26C(H26E,
 H26F), C46C(H46E,H46F), C26D(H26G,H26H), C46D(H46G,H46H), C26E(H26I,H26J),
 C46E(H46I,H46J), C26F(H26K,H26L), C46F(H46K,H46L), C32G(H32A,H32B), C33G(H33G,
 H33H), C32H(H32C,H32D), C33H(H33I,H33J)
7.b Aromatic/amide H refined with riding coordinates:
 C13A(H13A), C14A(H14A), C15A(H15A), C16A(H16A), C23A(H23A), C24A(H24A),
 C33A(H33A), C34A(H34A), C35A(H35A), C36A(H36A), C43A(H43A), C44A(H44A),
 C52A(H52A), C53A(H53A), C54A(H54A), C61A(H61A), C62A(H62A), C63A(H63A),
 C13B(H13B), C14B(H14B), C15B(H15B), C16B(H16B), C23B(H23B), C24B(H24B),
 C33B(H33B), C34B(H34B), C35B(H35B), C36B(H36B), C43B(H43B), C44B(H44B),
 C52B(H52B), C53B(H53B), C54B(H54B), C61B(H61B), C62B(H62B), C63B(H63B),
 C13C(H13C), C14C(H14C), C15C(H15C), C16C(H16C), C23C(H23C), C24C(H24C),
 C33C(H33C), C34C(H34C), C35C(H35C), C36C(H36C), C43C(H43C), C44C(H44C),
 C52C(H52C), C53C(H53C), C54C(H54C), C61C(H61C), C62C(H62C), C63C(H63C),
 C13D(H13D), C14D(H14D), C15D(H15D), C16D(H16D), C23D(H23D), C24D(H24D),
 C33D(H33D), C34D(H34D), C35D(H35D), C36D(H36D), C43D(H43D), C44D(H44D),
 C52D(H52D), C53D(H53D), C54D(H54D), C61D(H61D), C62D(H62D), C63D(H63D),
 C13E(H13E), C14E(H14E), C15E(H15E), C16E(H16E), C23E(H23E), C24E(H24E),
 C33E(H33E), C34E(H34E), C35E(H35E), C36E(H36E), C43E(H43E), C44E(H44E),
 C52E(H52E), C53E(H53E), C54E(H54E), C61E(H61E), C62E(H62E), C63E(H63E),
 C13F(H13F), C14F(H14F), C15F(H15F), C16F(H16F), C23F(H23F), C24F(H24F),
 C33F(H33F), C34F(H34F), C35F(H35F), C36F(H36F), C43F(H43F), C44F(H44F),
 C52F(H52F), C53F(H53F), C54F(H54F), C61F(H61F), C62F(H62F), C63F(H63F),
 C26G(H26M), C27G(H27G), C25G(H25G), C24G(H24G), C23G(H23G), C27H(H27H),
 C26H(H26N), C25H(H25H), C24H(H24H), C23H(H23H)
7.c Fitted hexagon refined as free rotating group:
 C22G(C26G,C27G,C25G,C24G,C23G), C22H(C27H,C26H,C25H,C24H,C23H)
7.d Idealised Me refined with riding coordinates:
 C12S(H12A,H12B,H12C)
7.e Idealised Me refined as rotating group:
 C34G(H34G,H34H,H34I), C34H(H34J,H34K,H34L)
;
_atom_sites_solution_hydrogens   geom
_atom_sites_solution_primary     dual
_atom_sites_solution_secondary   ?
loop_
_atom_site_label
[truncated: 109,229 more chars]
